# Supplementary material for: Heavily Armed Ancestors: CRISPR Immunity and Applications in Archaea with a Comparative Analysis of CRISPR Types in Sulfolobales
Source: Biomolecules. 2020 Nov 6;10(11):1523. doi: 10.3390/biom10111523 (PMC7694759; doi:10.3390/biom10111523)
Supplement: Supplementary file 1 [file biomolecules-10-01523-s001.xlsx]

## Sheet: cas1-cas2-cas4
Species	Accession	# adaptation modules	gene ID	coordinates	direction	protein ID	profile	annotation	# additional cas4	gene ID	coordinates	direction	protein ID	profile	annotation
Acidianus_ambivalens_LEI10	NZ_CP045482.1	1	D1866_RS08975	1554913..1555467	-	WP_152939216.1	COG1468	cas4	1	D1866_RS00140	21889..22494	+	WP_155860957.1	cd09637	cas4
Acidianus_ambivalens_LEI10	NZ_CP045482.1		NZ_CP045482.1_1555509_1556358	1555509..1556358	+		CRISPR	CRISPR
Acidianus_ambivalens_LEI10	NZ_CP045482.1		D1866_RS08980	1556893..1557798	+	internal stop	cd09636, COG1518	cas1
Acidianus_ambivalens_LEI10	NZ_CP045482.1		D1866_RS08985	1557776..1558054	+	WP_152939218.1	COG1343	cas2
Acidianus_ambivalens_LEI10	NZ_CP045482.1		D1866_RS08990	1558392..1558767	-	frameshifted		PIN domain-containing protein
Acidianus_ambivalens_LEI10	NZ_CP045482.1		D1866_RS08995	1558758..1558979	-	WP_152939220.1		VapB-type antitoxin
Acidianus_ambivalens_LEI10	NZ_CP045482.1		D1866_RS09000	1559064..1560308	-	WP_152939222.1		hypothetical
Acidianus_ambivalens_LEI10	NZ_CP045482.1		D1866_RS09005	1560481..1561362	-	WP_155861137.1	pfam06023	cas4
--------------------------------------
Acidianus_brierleyi_DSM_1651	NZ_CP029289.2	2	DFR85_RS27980	2179998..2180852	+	WP_110271897_1	cd09659	cas4	3	DFR85_RS22195	1221279..1221884	+	WP_110270150.1	TIGR00372	cas4
Acidianus_brierleyi_DSM_1651	NZ_CP029289.2		DFR85_RS27985	2180849..2181766	+	WP_110271117_1	cd09634	cas1		DFR85_RS23335	1399169..1399822	-	WP_110270340.1	TIGR00372	cas4
Acidianus_brierleyi_DSM_1651	NZ_CP029289.2		DFR85_RS27990	2181760..2182008	+	WP_110271118_1	mkCas0128	cas2		DFR85_RS21625	1112638..1113309	-	WP_110270055.1	cl00641	cas4
Acidianus_brierleyi_DSM_1651	NZ_CP029289.2		DFR85_RS27995	2182010..2182540	+	WP_110271119_1	cd09637	cas4
Acidianus_brierleyi_DSM_1651	NZ_CP029289.2		DFR85_RS28970	2389562..2389819	+	WP_110271276_1	cd09725	cas2
Acidianus_brierleyi_DSM_1651	NZ_CP029289.2		NZ_CP029289.1_2390525_2393966	2390525..2393966	+		CRISPR	CRISPR
Acidianus_brierleyi_DSM_1651	NZ_CP029289.2		DFR85_RS28975	2394135..2394659	+	WP_110271277_1	pfam01930	cas4
Acidianus_brierleyi_DSM_1651	NZ_CP029289.2		DFR85_RS28980	2394699..2395610	+	WP_110271278_1	cd09722	cas1
--------------------------------------
Acidianus_hospitalis_W1	NC_015518.1	2	AHOS_RS01925	372590..373471	+	WP_013775179_1	pfam06023	cas4	2	AHOS_RS01850	358275..358829	+	WP_013775165_1	cd09637	cas4
Acidianus_hospitalis_W1	NC_015518.1		AHOS_RS01930	373629..374873	+	WP_013775180.1		hypothetical		AHOS_RS05425	955605..956210	+	WP_048054605.1	cd09637	cas4
Acidianus_hospitalis_W1	NC_015518.1		AHOS_RS01935	374960..375199	+	WP_013775181.1		hypothetical
Acidianus_hospitalis_W1	NC_015518.1		AHOS_RS01940	375178..375555	+	WP_013775182.1	cd09861	PIN VapC-like
Acidianus_hospitalis_W1	NC_015518.1		AHOS_RS01945	375776..376528	+	WP_013775183.1		hypothetical
Acidianus_hospitalis_W1	NC_015518.1		AHOS_RS01950	376592..376882	-	WP_013775184_1	COG1343	cas2
Acidianus_hospitalis_W1	NC_015518.1		AHOS_RS01955	376884..377783	-	WP_048054857_1	cd09634	cas1
Acidianus_hospitalis_W1	NC_015518.1		AHOS_RS09120	1584654..1585505	+	WP_013776540_1	cd09659	cas4
Acidianus_hospitalis_W1	NC_015518.1		AHOS_RS09125	1585512..1586420	+	WP_083810699_1	cd09634	cas1
Acidianus_hospitalis_W1	NC_015518.1		AHOS_RS09130	1586530..1586799		internal stop		cas2
Acidianus_hospitalis_W1	NC_015518.1		AHOS_RS09135	1586787..1587313		frameshifted		cas4
--------------------------------------
Acidianus_manzaensis_YN-25	NZ_CP020477.1	1	B6F84_RS00090	40341..41213	-	ARM74583_1	pfam06023	cas4		B6F84_RS09350	1850148..1850762	+	WP_148691988.1	cd09637	cas4
Acidianus_manzaensis_YN-25	NZ_CP020477.1		B6F84_RS00095	41951..42511	-	ARM74584_1	cd09637	cas4
Acidianus_manzaensis_YN-25	NZ_CP020477.1		NZ_CP020477.1_44350_48557	44350..48557	-		CRISPR	CRISPR
Acidianus_manzaensis_YN-25	NZ_CP020477.1		B6F84_RS00100	49095..49382	-	ARM74585_1	pfam09827	cas2
Acidianus_manzaensis_YN-25	NZ_CP020477.1		B6F84_RS00105	49388..50296	-	ARM74586_1	cd09636	cas1
--------------------------------------
Acidianus_sulfidivorans_JP7	NZ_CP029288.2	1	DFR86_RS23285	2171800..2172327	-	WP_110380990.1	COG1468	cas4		DFR86_RS19800	1532421..1533038	+	WP_110380389.1	cl00641	cas4
Acidianus_sulfidivorans_JP7	NZ_CP029288.2		DFR86_RS23290	2172315..2172581	-	WP_110380991.1	cd09725	cas2
Acidianus_sulfidivorans_JP7	NZ_CP029288.2		DFR86_RS23295	2172582..2173496	-	WP_110380992.1	cd09634	cas1
Acidianus_sulfidivorans_JP7	NZ_CP029288.2		DFR86_RS23300	2173504..2174349	-	WP_110380993.1	cd09659	cas4
--------------------------------------
Metallosphaera_cuprina_Ar-4	NC_015435.1	1	MCUP_RS05260	997850..998740	+	WP_013737705.1	pfam01867	cas1	1	MCUP_RS08060	1563047..1563724	+	WP_013738310.1	cl00641	cas4
Metallosphaera_cuprina_Ar-4	NC_015435.1		MCUP_RS05265	998706..999029	+	WP_013737706.1	cd09725	cas2
Metallosphaera_cuprina_Ar-4	NC_015435.1		MCUP_RS05270	999490..999852	+	WP_048057508.1	Unknown	Unknown
Metallosphaera_cuprina_Ar-4	NC_015435.1		MCUP_RS05275	1000715..1001584	+	WP_013737708.1	pfam06023	cas4
Metallosphaera_cuprina_Ar-4	NC_015435.1		MCUP_RS05280	1001994..1002554	+	WP_048057509.1	cd09637	cas4
--------------------------------------
Metallosphaera_hakonensis_HO1-1	NZ_CP029287.2	2	DFR87_RS14760	384314..384574	-	WP_110368789.1	cd09725	cas2	2	DFR87_RS14770	392757..393251	+	WP_110368791.1	pfam01930	cas4
Metallosphaera_hakonensis_HO1-1	NZ_CP029287.2		NZ_CP029287.2_384883_388623	384883..388623			CRISPR	CRISPR		DFR87_RS17215	882531..883199	-	WP_054836495.1	cl00641	cas4
Metallosphaera_hakonensis_HO1-1	NZ_CP029287.2		DFR87_RS14765	388655..389713	-	WP_110368790.1		ISH3 family transposase
Metallosphaera_hakonensis_HO1-1	NZ_CP029287.2		NZ_CP029287.2_389890_392543	389890..392543			CRISPR	CRISPR
Metallosphaera_hakonensis_HO1-1	NZ_CP029287.2		DFR87_RS14770	392757..393251	+	WP_110368791.1		cas4
Metallosphaera_hakonensis_HO1-1	NZ_CP029287.2		DFR87_RS14775	393341..393505	-	WP_168364226.1		hypothetical
Metallosphaera_hakonensis_HO1-1	NZ_CP029287.2		DFR87_RS14780	393739..>394584	-	incomplete; partial in the middle of a contig		ISNCY family transposase
Metallosphaera_hakonensis_HO1-1	NZ_CP029287.2		DFR87_RS14785	394754..395664	+	frameshifted		IS5/IS1182 family transposase
Metallosphaera_hakonensis_HO1-1	NZ_CP029287.2		DFR87_RS14790	395782..396851	+	frameshifted		transposase
Metallosphaera_hakonensis_HO1-1	NZ_CP029287.2		DFR87_RS14795	<397116..397370	-	incomplete; partial in the middle of a contig		ISNCY family transposase
Metallosphaera_hakonensis_HO1-1	NZ_CP029287.2		DFR87_RS14800	397391..397534	-	WP_168364227.1		hypothetical
Metallosphaera_hakonensis_HO1-1	NZ_CP029287.2		DFR87_RS14805	397623..398573	+	WP_054837448.1	cl00656	cas1
Metallosphaera_hakonensis_HO1-1	NZ_CP029287.2		DFR87_RS25965	2503191..2503742	-	WP_054837460.1	COG1468	cas4
Metallosphaera_hakonensis_HO1-1	NZ_CP029287.2		NZ_CP029287.2_2504511_2508179	2504511..2508179	+		CRISPR	CRISPR
Metallosphaera_hakonensis_HO1-1	NZ_CP029287.2		DFR87_RS25970	2508944..>2509606		incomplete		DUF4322
Metallosphaera_hakonensis_HO1-1	NZ_CP029287.2		DFR87_RS25975	2509649..2510882		frameshifted		IS256 family transposase
Metallosphaera_hakonensis_HO1-1	NZ_CP029287.2		DFR87_RS25980	<2510927..2511322		incomplete		ISH3 family transposase
Metallosphaera_hakonensis_HO1-1	NZ_CP029287.2		DFR87_RS25985	2511869..2512768	+	WP_054837109.1	cd09636	cas1
Metallosphaera_hakonensis_HO1-1	NZ_CP029287.2		DFR87_RS25990	2512778..2513074	+	WP_054837108.1	COG1343	cas2
Metallosphaera_hakonensis_HO1-1	NZ_CP029287.2		DFR87_RS25995	2513511..2514044	-	WP_054837107.1	cd09723	csx1
Metallosphaera_hakonensis_HO1-1	NZ_CP029287.2		DFR87_RS26000	2514868..2517240	-	WP_110369681.1	COG1353	cas10
Metallosphaera_hakonensis_HO1-1	NZ_CP029287.2		DFR87_RS26005	2517247..2518257	-	WP_054837106.1	mkCas0182	csm5gr7
Metallosphaera_hakonensis_HO1-1	NZ_CP029287.2		DFR87_RS26010	2518254..2519210	-	WP_054837110.1	cd09684	csm3gr7
Metallosphaera_hakonensis_HO1-1	NZ_CP029287.2		DFR87_RS26015	2519216..2519566	-	WP_110369863.1	mkCas0157	csm2gr11
Metallosphaera_hakonensis_HO1-1	NZ_CP029287.2		DFR87_RS26020	2519990..>2520578	-	frameshifted; internal stop		InsA,InsB
Metallosphaera_hakonensis_HO1-1	NZ_CP029287.2		DFR87_RS26025	2521065..2522015	-	WP_110369712.1	COG3677,COG1662	InsA,InsB
Metallosphaera_hakonensis_HO1-1	NZ_CP029287.2		DFR87_RS26030	2522284..2522487	-	WP_168364300.1		hypothetical
Metallosphaera_hakonensis_HO1-1	NZ_CP029287.2		DFR87_RS26035	2522499..2523446	-	WP_110369683.1	icity0066	AbiEii
Metallosphaera_hakonensis_HO1-1	NZ_CP029287.2		DFR87_RS26040	2523968..2524393	-	WP_054837103.1	Unknown	Unknown
Metallosphaera_hakonensis_HO1-1	NZ_CP029287.2		DFR87_RS26045	2524881..2525720	+	WP_110369685.1	cd09663	csm4gr5
Metallosphaera_hakonensis_HO1-1	NZ_CP029287.2		DFR87_RS26050	2525949..>2526149	-	incomplete; partial in the middle of a contig		IS1 family transposase
Metallosphaera_hakonensis_HO1-1	NZ_CP029287.2		DFR87_RS26055	2527277..2528095	-	WP_110369686.1	COG5551	cas6
Metallosphaera_hakonensis_HO1-1	NZ_CP029287.2		DFR87_RS26060	2528685..2529560	-	WP_110369687.1	pfam06023	cas4
--------------------------------------
Metallosphaera_prunae_Ron12/II	CP031156.1	1	DFR88_00770	181116..181631	-	QCO29200.1	cd09637	cas4	1	DFR88_04780	955074..955742	+	QCO29895.1	cl00641	cas4
Metallosphaera_prunae_Ron12/II	CP031156.1		DFR88_00775	181628..181888	-	QCO29201.1	cd09725	cas2
Metallosphaera_prunae_Ron12/II	CP031156.1		DFR88_00780	181893..182252	-	QCO29202.1		Unknown
Metallosphaera_prunae_Ron12/II	CP031156.1		DFR88_00785	182252..183160	-	QCO29203.1	COG1518	cas1
Metallosphaera_prunae_Ron12/II	CP031156.1		DFR88_00790	183161..183979	-	QCO29204.1	cd09659	cas4
--------------------------------------
Metallosphaera_sedula_ARS50-1	NZ_CP012172.1	1	MsedA_RS05790	1092323..1093141	+	WP_012021094_1	cd09659	cas4	1	MsedA_RS01885	318384..319052	-	WP_011921511.1	cl00641	cas4
Metallosphaera_sedula_ARS50-1	NZ_CP012172.1		MsedA_RS05795	1093142..1094050	+	WP_012021095_1	cd09634	cas1
Metallosphaera_sedula_ARS50-1	NZ_CP012172.1		MsedA_RS05800	1094050..1094409	+	WP_048060058_1	Unknown	Unknown
Metallosphaera_sedula_ARS50-1	NZ_CP012172.1		MsedA_RS05805	1094414..1094674	+	WP_012021097_1	cd09725	cas2
Metallosphaera_sedula_ARS50-1	NZ_CP012172.1		MsedA_RS05810	1094671..1095186	+	WP_012021098_1	COG1468	cas4
--------------------------------------
Metallosphaera_sedula_ARS50-2	NZ_CP012173.1	1	MsedB_RS05800	1092319..1093137	+	WP_012021094_1	cd09659	cas4	1	MsedB_RS01885	318384..319052	-	WP_011921511.1	cl00641	cas4
Metallosphaera_sedula_ARS50-2	NZ_CP012173.1		MsedB_RS05805	1093138..1094046	+	WP_012021095_1	cd09634	cas1
Metallosphaera_sedula_ARS50-2	NZ_CP012173.1		MsedB_RS05810	1094046..1094405	+	WP_048060058_1	Unknown	Unknown
Metallosphaera_sedula_ARS50-2	NZ_CP012173.1		MsedB_RS05815	1094410..1094670	+	WP_012021097_1	cd09725	cas2
Metallosphaera_sedula_ARS50-2	NZ_CP012173.1		MsedB_RS05820	1094667..1095182	+	WP_012021098_1	COG1468	cas4
--------------------------------------
Metallosphaera_sedula_ARS120-1	NZ_CP012174.1	1	MsedC_RS05795	1092321..1093139	+	WP_012021094_1	cd09659	cas4	1	MsedC_RS01885	318382..319050	-	WP_011921511.1	cl00641	cas4
Metallosphaera_sedula_ARS120-1	NZ_CP012174.1		MsedC_RS05800	1093140..1094048	+	WP_012021095_1	cd09634	cas1
Metallosphaera_sedula_ARS120-1	NZ_CP012174.1		MsedC_RS05805	1094048..1094407	+	WP_048060058_1	Unknown	Unknown
Metallosphaera_sedula_ARS120-1	NZ_CP012174.1		MsedC_RS05810	1094412..1094672	+	WP_012021097_1	cd09725	cas2
Metallosphaera_sedula_ARS120-1	NZ_CP012174.1		MsedC_RS05815	1094669..1095184	+	WP_012021098_1	COG1468	cas4
--------------------------------------
Metallosphaera_sedula_ARS120-2	NZ_CP012175.1	1	MsedD_RS05795	1092323..1093141	+	WP_012021094_1	cd09659	cas4	1	MsedD_RS01885	318384..319052	-	WP_011921511.1	cl00641	cas4
Metallosphaera_sedula_ARS120-2	NZ_CP012175.1		MsedD_RS05800	1093142..1094050	+	WP_012021095_1	cd09634	cas1
Metallosphaera_sedula_ARS120-2	NZ_CP012175.1		MsedD_RS05805	1094050..1094409	+	WP_048060058_1	Unknown	Unknown
Metallosphaera_sedula_ARS120-2	NZ_CP012175.1		MsedD_RS05810	1094414..1094674	+	WP_012021097_1	cd09725	cas2
Metallosphaera_sedula_ARS120-2	NZ_CP012175.1		MsedD_RS05815	1094671..1095186	+	WP_012021098_1	COG1468	cas4
--------------------------------------
Metallosphaera_sedula_DSM_5348	NC_009440.1	1	MSED_RS05810	1092307..1093125	+	WP_012021094.1	cd09659	cas4	1	318368..319036	318368..319036	-	WP_011921511.1	cl00641	cas4
Metallosphaera_sedula_DSM_5348	NC_009440.1		MSED_RS05815	1093126..1094034	+	WP_012021095.1	cd09634	cas1
Metallosphaera_sedula_DSM_5348	NC_009440.1		MSED_RS05820	1094034..1094393	+	WP_048060058.1	Unknown	Unknown
Metallosphaera_sedula_DSM_5348	NC_009440.1		MSED_RS05825	1094398..1094658	+	WP_012021097.1	cd09725	cas2
Metallosphaera_sedula_DSM_5348	NC_009440.1		MSED_RS05830	1094655..1095170	+	WP_012021098.1	COG1468	cas4
--------------------------------------
Metallosphaera_sedula_SARC-M1	NZ_CP012176.1	1	MsedE_RS05815	1092323..1093141	+	WP_012021094_1	cd09659	cas4	1	MsedE_RS01885	318384..319052	-	WP_011921511.1	cl00641	cas4
Metallosphaera_sedula_SARC-M1	NZ_CP012176.1		MsedE_RS05820	1093142..1094050	+	WP_012021095_1	cd09634	cas1
Metallosphaera_sedula_SARC-M1	NZ_CP012176.1		MsedE_RS05825	1094050..1094409	+	WP_048060058_1	Unknown	Unknown
Metallosphaera_sedula_SARC-M1	NZ_CP012176.1		MsedE_RS05830	1094414..1094674	+	WP_012021097_1	cd09725	cas2
Metallosphaera_sedula_SARC-M1	NZ_CP012176.1		MsedE_RS05835	1094671..1095186	+	WP_012021098_1	COG1468	cas4
--------------------------------------
Metallosphaera_tengchongensis_Ric-A	NZ_CP049074.1	2	GWK48_RS10310	1929446..1930267	+	WP_174632030.1	COG4343	cas4	1	GWK48_RS07115	1292695..1293381	+	WP_174630892.1	cl00641	cas4
Metallosphaera_tengchongensis_Ric-A	NZ_CP049074.1		GWK48_RS10315	1930742..1931656	+	WP_174632032.1	COG1518	cas1
Metallosphaera_tengchongensis_Ric-A	NZ_CP049074.1		GWK48_RS10320	1931667..1931942	+	WP_174632034.1	mkCas0128	cas2
Metallosphaera_tengchongensis_Ric-A	NZ_CP049074.1		GWK48_RS10325	1932063..1932593	+	WP_174632036.1	cd09637	cas4
Metallosphaera_tengchongensis_Ric-A	NZ_CP049074.1		GWK48_RS10475	1984016..1984906	-	WP_174632089.1	pfam06023	cas4
Metallosphaera_tengchongensis_Ric-A	NZ_CP049074.1		GWK48_RS10480	1985465..1986037	+	WP_174632091.1	COG1468	cas4
Metallosphaera_tengchongensis_Ric-A	NZ_CP049074.1		NZ_CP049074.1_1986469_1990549	1986469..1990549			CRISPR	CRISPR
Metallosphaera_tengchongensis_Ric-A	NZ_CP049074.1		GWK48_RS10485	1990708..1991613	+	WP_174632093.1	cd09636	cas1
Metallosphaera_tengchongensis_Ric-A	NZ_CP049074.1		GWK48_RS10490	1991624..1991908	+	WP_174632095.1	COG1343	cas2
--------------------------------------
Saccharolobus_islandicus_HVE10-4	NC_017275.1	2	SIH_RS02020	362178..363029	+	WP_014511991.1	cd09659	cas4	2	SIH_RS04080	765904..766587	+	WP_014512292.1	cd09637	cas4	Dna2/Cas4 domain-containing protein
Saccharolobus_islandicus_HVE10-4	NC_017275.1		SIH_RS02025	363066..363944	+	WP_157651805.1	cd09634	cas1		SIH_RS10815	1970827..1971435	-	WP_014512936.1	COG1468	cas4
Saccharolobus_islandicus_HVE10-4	NC_017275.1		SIH_RS02030	364055..364324	+	WP_014511993.1	cd09725	cas2
Saccharolobus_islandicus_HVE10-4	NC_017275.1		SIH_RS02035	364312..364839	+	WP_014511994.1	COG1468	cas4
Saccharolobus_islandicus_HVE10-4	NC_017275.1		SIH_RS04025	750771..751685	+	WP_014512282.1	cd09634	cas1
Saccharolobus_islandicus_HVE10-4	NC_017275.1		SIH_RS14510	751759..752214	-	WP_080628920.1	cls000170	cas4
Saccharolobus_islandicus_HVE10-4	NC_017275.1		SIH_RS14515	752225..752515	-	WP_080628896.1	cl11442	cas2
--------------------------------------
Saccharolobus_islandicus_REY15A	NC_017276.1	1	SIRE_RS03845	732942..733793	+	WP_014511991.1	cd09659	cas4	2	SIRE_RS06310	1189593..1190246	-	WP_014513950.1	cl00641	cas4
Saccharolobus_islandicus_REY15A	NC_017276.1		SIRE_RS03850	733800..734708	+	WP_080557576.1	cd09634	cas1		SIRE_RS10165	1839920..1840528	-	WP_014512936.1	COG1468	cas4
Saccharolobus_islandicus_REY15A	NC_017276.1		SIRE_RS03855	734819..735088	+	WP_014511993.1	cd09725	cas2
Saccharolobus_islandicus_REY15A	NC_017276.1		SIRE_RS03860	735076..735603	+	WP_014513740.1	COG1468	cas4
--------------------------------------
Saccharolobus_islandicus_LAL14/1	NC_021058.1	2	SIL_RS01950	350807..351334	-	WP_014513740.1	COG1468	cas4	2	SIL_RS02925	561222..561905	-	WP_015580858.1	cl00641	cas4	Dna2/Cas4 domain-containing protein
Saccharolobus_islandicus_LAL14/1	NC_021058.1		SIL_RS01955	351322..351591	-	WP_014511993.1	cd09725	cas2		SIL_RS09925	1806353..1806961	-	WP_014512936.1	COG1468	cas4
Saccharolobus_islandicus_LAL14/1	NC_021058.1		SIL_RS01960	351702..352610	-	WP_080628893.1	cd09634	cas1
Saccharolobus_islandicus_LAL14/1	NC_021058.1		SIL_RS01965	352617..353468	-	WP_015580747.1	cd09659	cas4
Saccharolobus_islandicus_LAL14/1	NC_021058.1		SIL_RS03050	594896..595810	+	WP_014512282.1	cd09634	cas1
Saccharolobus_islandicus_LAL14/1	NC_021058.1		SIL_RS13495	595884..596339	-	WP_080628920.1	cls000170	cas4
Saccharolobus_islandicus_LAL14/1	NC_021058.1		SIL_RS13500	596350..596640	-	WP_080628896.1	mkCas0128	cas2
--------------------------------------
Saccharolobus_islandicus_L.D.8.5	NC_013769.1	2	LD85_RS04305	792981..793832	+	WP_012952589.1	COG4343	cas4	2	LD85_RS02870	529655..530341	-	WP_012952407.1	cl00641	cas4
Saccharolobus_islandicus_L.D.8.5	NC_013769.1		LD85_RS04310	793839..794747	+	WP_080514058.1	COG1518	cas1		LD85_RS11360	2054971..2055579	-	WP_012714199.1	COG1468	cas4
Saccharolobus_islandicus_L.D.8.5	NC_013769.1		LD85_RS04315	794864..795133	+	WP_012713189.1	mkCas0128	cas2
Saccharolobus_islandicus_L.D.8.5	NC_013769.1		LD85_RS04320	795121..795648	+	WP_012952591.1	COG1468	cas4
Saccharolobus_islandicus_L.D.8.5	NC_013769.1		LD85_RS04570	858197..858487	+	WP_048052589.1	mkCas0128	cas2
Saccharolobus_islandicus_L.D.8.5	NC_013769.1		LD85_RS04575	858468..858953	+	WP_048052590.1	cls000170	cas4
Saccharolobus_islandicus_L.D.8.5	NC_013769.1		LD85_RS04580	858960..859862	+	WP_048052591.1	cd09634	cas1
--------------------------------------
Saccharolobus_islandicus_L.S.2.15	NC_012589.1	2	LS215_RS03500	614825..615724	+	internal stop		cas1	4	LS215_RS00750	130091..130708	-	WP_012712815.1	PHA01622	Dna2/Cas4 domain-containing protein
Saccharolobus_islandicus_L.S.2.15	NC_012589.1		LS215_RS03505	615725..616012	+	WP_012713185.1	cl11442	cas2		LS215_RS05270	988605..989291	+	WP_012713466.1	cl00641	cas4
Saccharolobus_islandicus_L.S.2.15	NC_012589.1		LS215_RS03525	627470..628321	+	WP_012713187.1	cd09659	cas4		LS215_RS09845	1806365..1807018	+	WP_012714007.1	cl00641	cas4
Saccharolobus_islandicus_L.S.2.15	NC_012589.1		LS215_RS03530	628328..629236	+	WP_080513481.1	cd09634	cas1		LS215_RS11385	2067737..2068345	-	WP_012714199.1	COG1468	cas4
Saccharolobus_islandicus_L.S.2.15	NC_012589.1		LS215_RS03535	629353..629622	+	WP_012713189.1	cd09725	cas2
Saccharolobus_islandicus_L.S.2.15	NC_012589.1		LS215_RS03540	629610..630137	+	WP_012713190.1	COG1468	cas4
--------------------------------------
Saccharolobus_islandicus_M.14.25	NC_012588.1	2	M1425_RS04270	817401..817700	-	WP_012710931.1	COG1343	cas2	2	M1425_RS09140	1688217..1688834	-	WP_012711802.1	PHA00619	Dna2/Cas4 domain-containing protein
Saccharolobus_islandicus_M.14.25	NC_012588.1		M1425_RS04275	817708..818610	-	WP_016731263.1	COG1518	cas1		M1425_RS10615	1935661..1936269	-	WP_012712079.1	COG1468	cas4
Saccharolobus_islandicus_M.14.25	NC_012588.1		M1425_RS04280	818813..819598	+	WP_012710933.1	COG5551	cas6
Saccharolobus_islandicus_M.14.25	NC_012588.1		M1425_RS04285	819907..820197	-	WP_016731709.1	pfam04693	DDE_Tnp_2
Saccharolobus_islandicus_M.14.25	NC_012588.1		M1425_RS04295	820987..821694	+	WP_012710934.1	COG3316	Rve
Saccharolobus_islandicus_M.14.25	NC_012588.1		M1425_RS14310	<821711..822264	-	frameshifted, incomplete		transposase
Saccharolobus_islandicus_M.14.25	NC_012588.1		M1425_RS04305	<822308..822679	+	frameshifted, incomplete		ISH3 family transposase
Saccharolobus_islandicus_M.14.25	NC_012588.1		M1425_RS04310	823004..823537	-	WP_012710935.1	cd09723	csx1
Saccharolobus_islandicus_M.14.25	NC_012588.1		M1425_RS04315	823674..824774	-	WP_012710760.1	pfam04693	DDE_Tnp_2
Saccharolobus_islandicus_M.14.25	NC_012588.1		M1425_RS04320	825145..825702	-	WP_016730667.1	COG1468	cas4
Saccharolobus_islandicus_M.14.25	NC_012588.1		M1425_RS04325	825710..826585	-	WP_016731494.1	pfam06023	cas4
Saccharolobus_islandicus_M.14.25	NC_012588.1		M1425_RS04440	851652..852179	-	WP_012710957.1	COG1468	cas4
Saccharolobus_islandicus_M.14.25	NC_012588.1		M1425_RS04445	852167..852433	-	WP_012710958.1	cd09725	cas2
Saccharolobus_islandicus_M.14.25	NC_012588.1		M1425_RS04450	852434..853348	-	WP_012710959.1	COG1518	cas1
Saccharolobus_islandicus_M.14.25	NC_012588.1		M1425_RS04455	853354..854193	-	WP_012710960.1	cd09659	cas4
--------------------------------------
Saccharolobus_islandicus_M.16.4	NC_012726.1	1	M164_RS04390	843421..844260	+	WP_012735776.1	cd09659	cas4	2	M164_RS03015	554570..555256	-	WP_012735605.1	cl00641	cas4
Saccharolobus_islandicus_M.16.4	NC_012726.1		M164_RS04395	844266..845180	+	WP_012710959.1	COG1518	cas1		M164_RS10640	1939920..1940528	-	WP_012712079.1	COG1468	cas4
Saccharolobus_islandicus_M.16.4	NC_012726.1		M164_RS04400	845181..845447	+	WP_012735777.1	cd09725	cas2
Saccharolobus_islandicus_M.16.4	NC_012726.1		M164_RS04405	845435..845962	+	WP_012710957.1	COG1468	cas4
--------------------------------------
Saccharolobus_islandicus_M.16.27	NC_012632.1	2	M1627_RS04610	902719..903018	-	WP_012710931.1	COG1343	cas2	1	M1627_RS11075	2042969..2043577	-	WP_012712079.1	COG1468	cas4
Saccharolobus_islandicus_M.16.27	NC_012632.1		M1627_RS04615	903026..903928	-	WP_016731263.1	COG1518	cas1
Saccharolobus_islandicus_M.16.27	NC_012632.1		M1627_RS04620	904131..904916	+	WP_012710933.1	COG5551	cas6
Saccharolobus_islandicus_M.16.27	NC_012632.1		M1627_RS04625	905225..905515	-	WP_016731709.1	pfam04693	DDE_Tnp_2
Saccharolobus_islandicus_M.16.27	NC_012632.1		M1627_RS14675	905569..>906184	-	frameshifted		transposase
Saccharolobus_islandicus_M.16.27	NC_012632.1		M1627_RS04635	906307..907013	+	frameshifted		IS6 family transposase
Saccharolobus_islandicus_M.16.27	NC_012632.1		M1627_RS14680	<907030..907578	-	frameshifted, incomplete		transposase
Saccharolobus_islandicus_M.16.27	NC_012632.1		M1627_RS04645	<907622..907992	+	frameshifted, incomplete		ISH3 family transposase
Saccharolobus_islandicus_M.16.27	NC_012632.1		M1627_RS04650	908317..908850	-	WP_012710935.1	cd09723	csx1
Saccharolobus_islandicus_M.16.27	NC_012632.1		M1627_RS04655	909247..909804	-	WP_016730667.1	COG1468	cas4
Saccharolobus_islandicus_M.16.27	NC_012632.1		M1627_RS04660	909812..910687	-	WP_080513288.1	pfam06023	cas4
Saccharolobus_islandicus_M.16.27	NC_012632.1		M1627_RS04775	942259..943098	+	WP_012718676.1	cd09659	cas4
Saccharolobus_islandicus_M.16.27	NC_012632.1		M1627_RS04780	943104..944018	+	WP_012710959.1	COG1518	cas1
Saccharolobus_islandicus_M.16.27	NC_012632.1		M1627_RS04785	944019..944285	+	WP_012710958.1	cd09725	cas2
Saccharolobus_islandicus_M.16.27	NC_012632.1		M1627_RS04790	944273..944800	+	WP_012710957.1	COG1468	cas4
--------------------------------------
Saccharolobus_islandicus_Y.G.57.14	NC_012622.1	1	YG5714_RS03675	701788..702315	-	WP_012715841_1	COG1468	cas4	2	YG5714_RS02710	504953..505639	-	WP_012715678.1	cl00641	cas4
Saccharolobus_islandicus_Y.G.57.14	NC_012622.1		YG5714_RS03680	702303..702572	-	WP_012713189_1	cd09725	cas2		YG5714_RS11040	2007040..2007648	-	WP_012714199.1	COG1468	cas4
Saccharolobus_islandicus_Y.G.57.14	NC_012622.1		YG5714_RS03685	702641..703225	+	WP_048052075_1	COG2452	COG2452
Saccharolobus_islandicus_Y.G.57.14	NC_012622.1		YG5714_RS03690	703203..704498	+	WP_012715844_1	COG0675	InsQ
Saccharolobus_islandicus_Y.G.57.14	NC_012622.1		YG5714_RS03695	704620..705528	-	WP_080513521_1	cd09634	cas1
Saccharolobus_islandicus_Y.G.57.14	NC_012622.1		YG5714_RS03700	705535..706386	-	WP_012715846_1	cd09659	cas4
--------------------------------------
Saccharolobus_islandicus_Y.N.15.51	NC_012623.1	1	YN1551_RS10345	1890062..1890589	-	WP_012717746_1	COG1468	cas4	2	YN1551_RS03235	618075..618683	+	WP_012714199.1	COG1468	cas4
Saccharolobus_islandicus_Y.N.15.51	NC_012623.1		YN1551_RS10350	1890577..1890846	-	WP_012713189_1	cd09725	cas2		YN1551_RS11020	2028314..2029000	-	WP_012717828.1	cl00641	cas4
Saccharolobus_islandicus_Y.N.15.51	NC_012623.1		YN1551_RS10355	1890963..1891871	-	WP_080513521_1	cd09634	cas1
Saccharolobus_islandicus_Y.N.15.51	NC_012623.1		YN1551_RS10360	1891878..1892729	-	WP_012715846_1	cd09659	cas4
--------------------------------------
Saccharolobus_solfataricus_P1	NZ_LT549890.1	2	SSOP1_RS07315	1327451..1328326	+	WP_010923372_1	pfam06023	cas4	2	SSOP1_RS00010	1214..1822	+	WP_009989652.1	COG1468	cas4
Saccharolobus_solfataricus_P1	NZ_LT549890.1		SSOP1_RS07320	1328334..1328891	+	WP_009990075_1	COG1468	cas4		SSOP1_RS03485	604122..604739	-	WP_015973010.1	PHA00619	Dna2/Cas4 domain-containing protein
Saccharolobus_solfataricus_P1	NZ_LT549890.1		SSOP1_RS07335	1330528..1331493	+	WP_009990074_1	COG4006	csm6
Saccharolobus_solfataricus_P1	NZ_LT549890.1		SSOP1_RS07340	1331483..1331800	+	WP_009990072_1	COG5550	COG5550
Saccharolobus_solfataricus_P1	NZ_LT549890.1		SSOP1_RS07345	1332197..1332499	+	WP_081225715_1	pfam14210	DUF4322
Saccharolobus_solfataricus_P1	NZ_LT549890.1		SSOP1_RS07350	1332576..1333535	+	WP_063492804_1	Unknown	Unknown
Saccharolobus_solfataricus_P1	NZ_LT549890.1		SSOP1_RS07360	1334647..1335180	+	WP_009988389_1	cd09723	csx1
Saccharolobus_solfataricus_P1	NZ_LT549890.1		SSOP1_RS07365	1335919..1336407	+	WP_009988390_1	cls000086	csa5gr11
Saccharolobus_solfataricus_P1	NZ_LT549890.1		SSOP1_RS07370	1336409..1337344	+	WP_009988393_1	cd09685	cas7
Saccharolobus_solfataricus_P1	NZ_LT549890.1		SSOP1_RS07375	1337345..1338136	+	WP_009988394_1	COG1688	cas5
Saccharolobus_solfataricus_P1	NZ_LT549890.1		SSOP1_RS07380	1338121..1339092	+	WP_009988397_1	cls000157	cas8a7
Saccharolobus_solfataricus_P1	NZ_LT549890.1		SSOP1_RS07385	1339089..1340735	+	WP_009988399_1	COG1203	cas3
Saccharolobus_solfataricus_P1	NZ_LT549890.1		SSOP1_RS07390	1340732..1341376	+	WP_009988400_1	COG2254	cas3HD
Saccharolobus_solfataricus_P1	NZ_LT549890.1		SSOP1_RS07395	1341533..1341838	-	WP_009988403_1	COG1343	cas2
Saccharolobus_solfataricus_P1	NZ_LT549890.1		SSOP1_RS07400	1341840..1342742	-	WP_009988404_1	COG1518	cas1
Saccharolobus_solfataricus_P1	NZ_LT549890.1		SSOP1_RS07600	1390104..1390631	-	WP_009990819_1	COG1468	cas4
Saccharolobus_solfataricus_P1	NZ_LT549890.1		SSOP1_RS07605	1390619..1390885	-	WP_009990820_1	cd09725	cas2
Saccharolobus_solfataricus_P1	NZ_LT549890.1		SSOP1_RS07610	1390886..1391800	-	WP_009990821.1	COG1518	cas1
Saccharolobus_solfataricus_P1	NZ_LT549890.1		SSOP1_RS07615	1391806..1392654	-	WP_010923413_1	cd09659	cas4
--------------------------------------
Saccharolobus_solfataricus_P2	NC_002754.1	2	SSO_RS06810	1240458..1241333	+	WP_010923372_1	pfam06023	cas4		SSO_RS00010	249..857	+	WP_009989652.1	COG1468	cas4
Saccharolobus_solfataricus_P2	NC_002754.1		SSO_RS06815	1241341..1241898	+	WP_009990075_1	COG1468	cas4
Saccharolobus_solfataricus_P2	NC_002754.1		SSO_RS06820	1242456..1243421	+	WP_009990074_1	COG4006	csm6
Saccharolobus_solfataricus_P2	NC_002754.1		SSO_RS06825	1243411..1243728	+	WP_009990072_1	COG5550	COG5550
Saccharolobus_solfataricus_P2	NC_002754.1		SSO_RS06830	1244179..1245273	+	WP_010923375_1	pfam14210	DUF4322
Saccharolobus_solfataricus_P2	NC_002754.1		SSO_RS06835	1245343..1245876	+	WP_009988389_1	cd09723	csx1
Saccharolobus_solfataricus_P2	NC_002754.1		SSO_RS06840	1246615..1247103	+	WP_009988390_1	cls000086	csa5gr11
Saccharolobus_solfataricus_P2	NC_002754.1		SSO_RS06845	1247105..1248040	+	WP_009988393_1	cd09685	cas7
Saccharolobus_solfataricus_P2	NC_002754.1		SSO_RS06850	1248041..1248832	+	WP_009988394_1	COG1688	cas5
Saccharolobus_solfataricus_P2	NC_002754.1		SSO_RS06855	1248817..1249788	+	WP_009988397_1	cls000157	cas8a7
Saccharolobus_solfataricus_P2	NC_002754.1		SSO_RS06860	1249785..1251431	+	WP_009988399_1	COG1203	cas3
Saccharolobus_solfataricus_P2	NC_002754.1		SSO_RS06865	1251428..1252072	+	WP_009988400_1	COG2254	cas3HD
Saccharolobus_solfataricus_P2	NC_002754.1		SSO_RS06870	1252229..1252534	-	WP_009988403_1	COG1343	cas2
Saccharolobus_solfataricus_P2	NC_002754.1		SSO_RS06875	1252536..1253438	-	WP_009988404_1	COG1518	cas1
Saccharolobus_solfataricus_P2	NC_002754.1		SSO_RS07080	1302692..1303219	-	WP_009990819_1	COG1468	cas4
Saccharolobus_solfataricus_P2	NC_002754.1		SSO_RS07085	1303207..1303473	-	WP_009990820_1	cd09725	cas2
Saccharolobus_solfataricus_P2	NC_002754.1		SSO_RS07090	1303474..1304388	-	WP_009990821_1	COG1518	cas1
Saccharolobus_solfataricus_P2	NC_002754.1		SSO_RS07095	1304394..1305242	-	WP_010923413_1	cd09659	cas4
--------------------------------------
Saccharolobus_solfataricus_SARC-H	NZ_CP033236.1	2	SULH_RS11630	2062409..2063284	+	WP_010923372_1	pfam06023	cas4	1	SULH_RS04995	926460..927068	+	WP_009989652.1	COG1468	cas4
Saccharolobus_solfataricus_SARC-H	NZ_CP033236.1		SULH_RS11635	2063292..2063849	+	WP_009990075_1	COG1468	cas4
Saccharolobus_solfataricus_SARC-H	NZ_CP033236.1		SULH_RS11640	2064407..2065372	+	WP_009990074_1	COG4006	csm6
Saccharolobus_solfataricus_SARC-H	NZ_CP033236.1		SULH_RS11645	2065362..2065679	+	WP_009990072_1	COG5550	COG5550
Saccharolobus_solfataricus_SARC-H	NZ_CP033236.1		SULH_RS11655	2066130..2067224	+	WP_010923375_1	pfam14210	DUF4322
Saccharolobus_solfataricus_SARC-H	NZ_CP033236.1		SULH_RS11660	2067294..2067827	+	WP_009988389_1	cd09723	csx1
Saccharolobus_solfataricus_SARC-H	NZ_CP033236.1		SULH_RS11665	2068566..2069054	+	WP_009988390_1	cls000086	csa5gr11
Saccharolobus_solfataricus_SARC-H	NZ_CP033236.1		SULH_RS11670	2069056..2069991	+	WP_009988393_1	cd09685	cas7
Saccharolobus_solfataricus_SARC-H	NZ_CP033236.1		SULH_RS11675	2069992..2070783	+	WP_009988394_1	COG1688	cas5
Saccharolobus_solfataricus_SARC-H	NZ_CP033236.1		SULH_RS11680	2070768..2071739	+	WP_009988397_1	cls000157	cas8a7
Saccharolobus_solfataricus_SARC-H	NZ_CP033236.1		SULH_RS11685	2071736..2073382	+	WP_009988399_1	COG1203	cas3
Saccharolobus_solfataricus_SARC-H	NZ_CP033236.1		SULH_RS11690	2073379..2074023	+	WP_009988400_1	COG2254	cas3HD
Saccharolobus_solfataricus_SARC-H	NZ_CP033236.1		SULH_RS11695	2074180..2074485	-	WP_009988403_1	COG1343	cas2
Saccharolobus_solfataricus_SARC-H	NZ_CP033236.1		SULH_RS11700	2074487..2075389	-	WP_009988404_1	COG1518	cas1
Saccharolobus_solfataricus_SARC-H	NZ_CP033236.1		SULH_RS11740	2089328..2089855	-	WP_009990819_1	COG1468	cas4
Saccharolobus_solfataricus_SARC-H	NZ_CP033236.1		SULH_RS11745	2089843..2090109	-	WP_009990820_1	cd09725	cas2
Saccharolobus_solfataricus_SARC-H	NZ_CP033236.1		SULH_RS11750	2090110..2091025	-	frameshifted		cas1
Saccharolobus_solfataricus_SARC-H	NZ_CP033236.1		SULH_RS11755	2091031..2091879	-	WP_010923413_1	cd09659	cas4
--------------------------------------
Saccharolobus_solfataricus_SARC-I	NZ_CP033237.1	2	SULI_RS11630	2062409..2063284	+	WP_010923372_1	pfam06023	cas4	1	SULI_RS04995	926460..927068	+	WP_009989652.1	COG1468	cas4
Saccharolobus_solfataricus_SARC-I	NZ_CP033237.1		SULI_RS11635	2063292..2063849	+	WP_009990075_1	COG1468	cas4
Saccharolobus_solfataricus_SARC-I	NZ_CP033237.1		SULI_RS11640	2064407..2065372	+	WP_009990074_1	COG4006	csm6
Saccharolobus_solfataricus_SARC-I	NZ_CP033237.1		SULI_RS11645	2065362..2065679	+	WP_009990072_1	COG5550	COG5550
Saccharolobus_solfataricus_SARC-I	NZ_CP033237.1		SULI_RS11655	2066130..2067224	+	WP_010923375_1	pfam14210	DUF4322
Saccharolobus_solfataricus_SARC-I	NZ_CP033237.1		SULI_RS11660	2067294..2067827	+	WP_009988389_1	cd09723	csx1
Saccharolobus_solfataricus_SARC-I	NZ_CP033237.1		SULI_RS11665	2068566..2069054	+	WP_009988390_1	cls000086	csa5gr11
Saccharolobus_solfataricus_SARC-I	NZ_CP033237.1		SULI_RS11670	2069056..2069991	+	WP_009988393_1	cd09685	cas7
Saccharolobus_solfataricus_SARC-I	NZ_CP033237.1		SULI_RS11675	2069992..2070783	+	WP_009988394_1	COG1688	cas5
Saccharolobus_solfataricus_SARC-I	NZ_CP033237.1		SULI_RS11680	2070768..2071739	+	WP_009988397_1	cls000157	cas8a7
Saccharolobus_solfataricus_SARC-I	NZ_CP033237.1		SULI_RS11685	2071736..2073382	+	WP_009988399_1	COG1203	cas3
Saccharolobus_solfataricus_SARC-I	NZ_CP033237.1		SULI_RS11690	2073379..2074023	+	WP_009988400_1	COG2254	cas3HD
Saccharolobus_solfataricus_SARC-I	NZ_CP033237.1		SULI_RS11695	2074180..2074485	-	WP_009988403_1	COG1343	cas2
Saccharolobus_solfataricus_SARC-I	NZ_CP033237.1		SULI_RS11700	2074487..2075389	-	WP_009988404_1	COG1518	cas1
Saccharolobus_solfataricus_SARC-I	NZ_CP033237.1		SULI_RS11740	2089328..2089855	-	WP_009990819_1	COG1468	cas4
Saccharolobus_solfataricus_SARC-I	NZ_CP033237.1		SULI_RS11745	2089843..2090109	-	WP_009990820_1	cd09725	cas2
Saccharolobus_solfataricus_SARC-I	NZ_CP033237.1		SULI_RS11750	2090110..2091025	-	frameshifted		cas1
Saccharolobus_solfataricus_SARC-I	NZ_CP033237.1		SULI_RS11755	2091031..2091879	-	WP_010923413_1	cd09659	cas4
--------------------------------------
Saccharolobus_solfataricus_SARC-N	NZ_CP033239.1	2	SULN_RS11625	2061035..2061910	+	WP_010923372_1	pfam06023	cas4	1	SULN_RS04995	926460..927068	+	WP_009989652.1	COG1468	cas4
Saccharolobus_solfataricus_SARC-N	NZ_CP033239.1		SULN_RS11630	2061918..2062475	+	WP_009990075_1	COG1468	cas4
Saccharolobus_solfataricus_SARC-N	NZ_CP033239.1		SULN_RS11635	2063033..2063998	+	WP_009990074_1	COG4006	csm6
Saccharolobus_solfataricus_SARC-N	NZ_CP033239.1		SULN_RS11640	2063988..2064305	+	WP_009990072_1	COG5550	COG5550
Saccharolobus_solfataricus_SARC-N	NZ_CP033239.1		SULN_RS11650	2064756..2065850	+	WP_010923375_1	pfam14210	DUF4322
Saccharolobus_solfataricus_SARC-N	NZ_CP033239.1		SULN_RS11655	2065920..2066453	+	WP_009988389_1	cd09723	csx1
Saccharolobus_solfataricus_SARC-N	NZ_CP033239.1		SULN_RS11660	2067192..2067680	+	WP_009988390_1	cls000086	csa5gr11
Saccharolobus_solfataricus_SARC-N	NZ_CP033239.1		SULN_RS11665	2067682..2068617	+	WP_009988393_1	cd09685	cas7
Saccharolobus_solfataricus_SARC-N	NZ_CP033239.1		SULN_RS11670	2068618..2069409	+	WP_009988394_1	COG1688	cas5
Saccharolobus_solfataricus_SARC-N	NZ_CP033239.1		SULN_RS11675	2069394..2070365	+	WP_009988397_1	cls000157	cas8a7
Saccharolobus_solfataricus_SARC-N	NZ_CP033239.1		SULN_RS11680	2070362..2072008	+	WP_009988399_1	COG1203	cas3
Saccharolobus_solfataricus_SARC-N	NZ_CP033239.1		SULN_RS11685	2072005..2072649	+	WP_009988400_1	COG2254	cas3HD
Saccharolobus_solfataricus_SARC-N	NZ_CP033239.1		SULN_RS11690	2072806..2073111	-	WP_009988403_1	COG1343	cas2
Saccharolobus_solfataricus_SARC-N	NZ_CP033239.1		SULN_RS11695	2073113..2074015	-	WP_009988404_1	COG1518	cas1
Saccharolobus_solfataricus_SARC-N	NZ_CP033239.1		SULN_RS11735	2087954..2088481	-	WP_009990819_1	COG1468	cas4
Saccharolobus_solfataricus_SARC-N	NZ_CP033239.1		SULN_RS11740	2088469..2088735	-	WP_009990820_1	cd09725	cas2
Saccharolobus_solfataricus_SARC-N	NZ_CP033239.1		SULN_RS11745	2088736..2089651	-	frameshifted		cas1
Saccharolobus_solfataricus_SARC-N	NZ_CP033239.1		SULN_RS11750	2089657..2090505	-	WP_010923413_1	cd09659	cas4
--------------------------------------
Saccharolobus_solfataricus_SARC-O	NZ_CP033240.1	2	SULO_RS11630	2062036..2062911	+	WP_010923372_1	pfam06023	cas4	1	SULO_RS05005	927461..928069	+	WP_009989652.1	COG1468	cas4
Saccharolobus_solfataricus_SARC-O	NZ_CP033240.1		SULO_RS11635	2062919..2063476	+	WP_009990075_1	COG1468	cas4
Saccharolobus_solfataricus_SARC-O	NZ_CP033240.1		SULO_RS11640	2064034..2064999	+	WP_009990074_1	COG4006	csm6
Saccharolobus_solfataricus_SARC-O	NZ_CP033240.1		SULO_RS11645	2064989..2065306	+	WP_009990072_1	COG5550	COG5550
Saccharolobus_solfataricus_SARC-O	NZ_CP033240.1		SULO_RS11655	2065757..2066851	+	WP_010923375_1	pfam14210	DUF4322
Saccharolobus_solfataricus_SARC-O	NZ_CP033240.1		SULO_RS11660	2066921..2067454	+	WP_009988389_1	cd09723	csx1
Saccharolobus_solfataricus_SARC-O	NZ_CP033240.1		SULO_RS11665	2068193..2068681	+	WP_009988390_1	cls000086	csa5gr11
Saccharolobus_solfataricus_SARC-O	NZ_CP033240.1		SULO_RS11670	2068683..2069618	+	WP_009988393_1	cd09685	cas7
Saccharolobus_solfataricus_SARC-O	NZ_CP033240.1		SULO_RS11675	2069619..2070410	+	WP_009988394_1	COG1688	cas5
Saccharolobus_solfataricus_SARC-O	NZ_CP033240.1		SULO_RS11680	2070395..2071366	+	WP_009988397_1	cls000157	cas8a7
Saccharolobus_solfataricus_SARC-O	NZ_CP033240.1		SULO_RS11685	2071363..2073009	+	WP_009988399_1	COG1203	cas3
Saccharolobus_solfataricus_SARC-O	NZ_CP033240.1		SULO_RS11690	2073006..2073650	+	WP_009988400_1	COG2254	cas3HD
Saccharolobus_solfataricus_SARC-O	NZ_CP033240.1		SULO_RS11695	2073807..2074112	-	WP_009988403_1	COG1343	cas2
Saccharolobus_solfataricus_SARC-O	NZ_CP033240.1		SULO_RS11700	2074114..2075016	-	WP_009988404_1	COG1518	cas1
Saccharolobus_solfataricus_SARC-O	NZ_CP033240.1		SULO_RS11740	2088955..2089482	-	WP_009990819_1	COG1468	cas4
Saccharolobus_solfataricus_SARC-O	NZ_CP033240.1		SULO_RS11745	2089470..2089736	-	WP_009990820_1	cd09725	cas2
Saccharolobus_solfataricus_SARC-O	NZ_CP033240.1		SULO_RS11750	2089737..2090652	-	frameshifted		cas1
Saccharolobus_solfataricus_SARC-O	NZ_CP033240.1		SULO_RS11755	2090658..2091506	-	WP_010923413_1	cd09659	cas4
--------------------------------------
Saccharolobus_solfataricus_SULA	NZ_CP011057.1	2	SULA_RS11500	2120647..2121522	+	WP_010923372_1	pfam06023	cas4	1	SULA_RS05085	984638..985246	+	WP_009989652.1	COG1468	cas4
Saccharolobus_solfataricus_SULA	NZ_CP011057.1		SULA_RS11505	2121530..2122087	+	WP_009990075_1	COG1468	cas4
Saccharolobus_solfataricus_SULA	NZ_CP011057.1		SULA_RS11510	2122645..2123610	+	WP_009990074_1	COG4006	csm6
Saccharolobus_solfataricus_SULA	NZ_CP011057.1		SULA_RS11515	2123600..2123917	+	WP_009990072_1	COG5550	COG5550
Saccharolobus_solfataricus_SULA	NZ_CP011057.1		SULA_RS11520	2124368..2125462	+	WP_010923375_1	pfam14210	DUF4322
Saccharolobus_solfataricus_SULA	NZ_CP011057.1		SULA_RS11525	2125532..2126065	+	WP_009988389_1	cd09723	csx1
Saccharolobus_solfataricus_SULA	NZ_CP011057.1		SULA_RS11530	2126804..2127292	+	WP_009988390_1	cls000086	csa5gr11
Saccharolobus_solfataricus_SULA	NZ_CP011057.1		SULA_RS11535	2127294..2128229	+	WP_009988393_1	cd09685	cas7
Saccharolobus_solfataricus_SULA	NZ_CP011057.1		SULA_RS11540	2128230..2129021	+	WP_009988394_1	COG1688	cas5
Saccharolobus_solfataricus_SULA	NZ_CP011057.1		SULA_RS11545	2129006..2129977	+	WP_009988397_1	cls000157	cas8a7
Saccharolobus_solfataricus_SULA	NZ_CP011057.1		SULA_RS11550	2129974..2131620	+	WP_009988399_1	COG1203	cas3
Saccharolobus_solfataricus_SULA	NZ_CP011057.1		SULA_RS11555	2131617..2132261	+	WP_009988400_1	COG2254	cas3HD
Saccharolobus_solfataricus_SULA	NZ_CP011057.1		SULA_RS11560	2132418..2132723	-	WP_009988403_1	COG1343	cas2
Saccharolobus_solfataricus_SULA	NZ_CP011057.1		SULA_RS11565	2132725..2133627	-	WP_009988404_1	COG1518	cas1
Saccharolobus_solfataricus_SULA	NZ_CP011057.1		SULA_RS11595	2147566..2148093	-	WP_009990819_1	COG1468	cas4
Saccharolobus_solfataricus_SULA	NZ_CP011057.1		SULA_RS11600	2148081..2148347	-	WP_009990820_1	cd09725	cas2
Saccharolobus_solfataricus_SULA	NZ_CP011057.1		SULA_RS11605	2148348..2149263	-	frameshifted		cas1
Saccharolobus_solfataricus_SULA	NZ_CP011057.1		SULA_RS11610	2149269..2150117	-	WP_010923413_1	cd09659	cas4
--------------------------------------
Saccharolobus_solfataricus_SULB	NZ_CP011055.1	2	SULB_RS11505	2120629..2121504	+	WP_010923372_1	pfam06023	cas4	1	SULB_RS05095	984623..985231	+	WP_009989652.1	COG1468	cas4
Saccharolobus_solfataricus_SULB	NZ_CP011055.1		SULB_RS11510	2121512..2122069	+	WP_009990075_1	COG1468	cas4
Saccharolobus_solfataricus_SULB	NZ_CP011055.1		SULB_RS11515	2122627..2123592	+	WP_009990074_1	COG4006	csm6
Saccharolobus_solfataricus_SULB	NZ_CP011055.1		SULB_RS11520	2123582..2123899	+	WP_009990072_1	COG5550	COG5550
Saccharolobus_solfataricus_SULB	NZ_CP011055.1		SULB_RS11525	2124350..2125444	+	WP_010923375_1	pfam14210	DUF4322
Saccharolobus_solfataricus_SULB	NZ_CP011055.1		SULB_RS11530	2125514..2126047	+	WP_009988389_1	cd09723	csx1
Saccharolobus_solfataricus_SULB	NZ_CP011055.1		SULB_RS11535	2126786..2127274	+	WP_009988390_1	cls000086	csa5gr11
Saccharolobus_solfataricus_SULB	NZ_CP011055.1		SULB_RS11540	2127276..2128211	+	WP_009988393_1	cd09685	cas7
Saccharolobus_solfataricus_SULB	NZ_CP011055.1		SULB_RS11545	2128212..2129003	+	WP_009988394_1	COG1688	cas5
Saccharolobus_solfataricus_SULB	NZ_CP011055.1		SULB_RS11550	2128988..2129959	+	WP_009988397_1	cls000157	cas8a7
Saccharolobus_solfataricus_SULB	NZ_CP011055.1		SULB_RS11555	2129956..2131602	+	WP_009988399_1	COG1203	cas3
Saccharolobus_solfataricus_SULB	NZ_CP011055.1		SULB_RS11560	2131599..2132243	+	WP_009988400_1	COG2254	cas3HD
Saccharolobus_solfataricus_SULB	NZ_CP011055.1		SULB_RS11565	2132400..2132705	-	WP_009988403_1	COG1343	cas2
Saccharolobus_solfataricus_SULB	NZ_CP011055.1		SULB_RS11570	2132707..2133609	-	WP_009988404_1	COG1518	cas1
Saccharolobus_solfataricus_SULB	NZ_CP011055.1		SULB_RS11600	2147548..2148075	-	WP_009990819_1	COG1468	cas4
Saccharolobus_solfataricus_SULB	NZ_CP011055.1		SULB_RS11605	2148063..2148329	-	WP_009990820_1	cd09725	cas2
Saccharolobus_solfataricus_SULB	NZ_CP011055.1		SULB_RS11610	2148330..2149245	-	frameshifted		cas1
Saccharolobus_solfataricus_SULB	NZ_CP011055.1		SULB_RS11615	2149251..2150099	-	WP_010923413_1	cd09659	cas4
--------------------------------------
Saccharolobus_solfataricus_SULC	NZ_CP011056.1	2	SULC_RS11500	2120652..2121506	+	WP_009990076_1	pfam06023	cas4	1	SULC_RS05085	984600..985208	+	WP_009989652.1	COG1468	cas4
Saccharolobus_solfataricus_SULC	NZ_CP011056.1		SULC_RS11505	2121514..2122071	+	WP_009990075_1	COG1468	cas4
Saccharolobus_solfataricus_SULC	NZ_CP011056.1		SULC_RS11510	2122629..2123594	+	WP_009990074_1	COG4006	csm6
Saccharolobus_solfataricus_SULC	NZ_CP011056.1		SULC_RS11515	2123584..2123901	+	WP_009990072_1	COG5550	COG5550
Saccharolobus_solfataricus_SULC	NZ_CP011056.1		SULC_RS11520	2124352..2125446	+	WP_010923375_1	pfam14210	DUF4322
Saccharolobus_solfataricus_SULC	NZ_CP011056.1		SULC_RS11525	2125516..2126049	+	WP_009988389_1	cd09723	csx1
Saccharolobus_solfataricus_SULC	NZ_CP011056.1		SULC_RS11530	2126788..2127276	+	WP_009988390_1	cls000086	csa5gr11
Saccharolobus_solfataricus_SULC	NZ_CP011056.1		SULC_RS11535	2127278..2128213	+	WP_009988393_1	cd09685	cas7
Saccharolobus_solfataricus_SULC	NZ_CP011056.1		SULC_RS11540	2128214..2129005	+	WP_052885468_1	COG1688	cas5
Saccharolobus_solfataricus_SULC	NZ_CP011056.1		SULC_RS11545	2128990..2129961	+	WP_009988397_1	cls000157	cas8a7
Saccharolobus_solfataricus_SULC	NZ_CP011056.1		SULC_RS11550	2129958..2131604	+	WP_009988399_1	COG1203	cas3
Saccharolobus_solfataricus_SULC	NZ_CP011056.1		SULC_RS11555	2131601..2132245	+	WP_009988400_1	COG2254	cas3HD
Saccharolobus_solfataricus_SULC	NZ_CP011056.1		SULC_RS11560	2132402..2132701	-	WP_014511648_1	COG1343	cas2
Saccharolobus_solfataricus_SULC	NZ_CP011056.1		SULC_RS11565	2132709..2133611	-	WP_009988404_1	COG1518	cas1
Saccharolobus_solfataricus_SULC	NZ_CP011056.1		SULC_RS11595	2147550..2148077	-	WP_009990819_1	COG1468	cas4
Saccharolobus_solfataricus_SULC	NZ_CP011056.1		SULC_RS11600	2148065..2148331	-	WP_009990820_1	cd09725	cas2
Saccharolobus_solfataricus_SULC	NZ_CP011056.1		SULC_RS11605	2148332..2149193	-	frameshifted		cas1
Saccharolobus_solfataricus_SULC	NZ_CP011056.1		SULC_RS11610	2149253..2150101	-	WP_010923413_1	cd09659	cas4
--------------------------------------
Saccharolobus_solfataricus_SULG	NZ_CP033235.1	2	SULG_RS11630	2062409..2063284	+	WP_010923372_1	pfam06023	cas4	1	SULG_RS04995	926460..927068	+	WP_009989652.1	COG1468	cas4
Saccharolobus_solfataricus_SULG	NZ_CP033235.1		SULG_RS11635	2063292..2063849	+	WP_009990075_1	COG1468	cas4
Saccharolobus_solfataricus_SULG	NZ_CP033235.1		SULG_RS11640	2064407..2065372	+	WP_009990074_1	COG4006	csm6
Saccharolobus_solfataricus_SULG	NZ_CP033235.1		SULG_RS11645	2065362..2065679	+	WP_009990072_1	COG5550	COG5550
Saccharolobus_solfataricus_SULG	NZ_CP033235.1		SULG_RS11655	2066130..2067224	+	WP_010923375_1	pfam14210	DUF4322
Saccharolobus_solfataricus_SULG	NZ_CP033235.1		SULG_RS11660	2067294..2067827	+	WP_009988389_1	cd09723	csx1
Saccharolobus_solfataricus_SULG	NZ_CP033235.1		SULG_RS11665	2068566..2069054	+	WP_009988390_1	cls000086	csa5gr11
Saccharolobus_solfataricus_SULG	NZ_CP033235.1		SULG_RS11670	2069056..2069991	+	WP_009988393_1	cd09685	cas7
Saccharolobus_solfataricus_SULG	NZ_CP033235.1		SULG_RS11675	2069992..2070783	+	WP_009988394_1	COG1688	cas5
Saccharolobus_solfataricus_SULG	NZ_CP033235.1		SULG_RS11680	2070768..2071739	+	WP_009988397_1	cls000157	cas8a7
Saccharolobus_solfataricus_SULG	NZ_CP033235.1		SULG_RS11685	2071736..2073382	+	WP_009988399_1	COG1203	cas3
Saccharolobus_solfataricus_SULG	NZ_CP033235.1		SULG_RS11690	2073379..2074023	+	WP_009988400_1	COG2254	cas3HD
Saccharolobus_solfataricus_SULG	NZ_CP033235.1		SULG_RS11695	2074180..2074485	-	WP_009988403_1	COG1343	cas2
Saccharolobus_solfataricus_SULG	NZ_CP033235.1		SULG_RS11700	2074487..2075389	-	WP_009988404_1	COG1518	cas1
Saccharolobus_solfataricus_SULG	NZ_CP033235.1		SULG_RS11740	2089328..2089855	-	WP_009990819_1	COG1468	cas4
Saccharolobus_solfataricus_SULG	NZ_CP033235.1		SULG_RS11745	2089843..2090109	-	WP_009990820_1	cd09725	cas2
Saccharolobus_solfataricus_SULG	NZ_CP033235.1		SULG_RS11750	2090110..2091025	-	frameshifted		cas1
Saccharolobus_solfataricus_SULG	NZ_CP033235.1		SULG_RS11755	2091031..2091879	-	WP_010923413_1	cd09659	cas4
--------------------------------------
Saccharolobus_solfataricus_SULM	NZ_CP033238.1	2	SULM_RS11620	2061035..2061910	+	WP_010923372_1	pfam06023	cas4	1	SULM_RS04995	926460..927068	+	WP_009989652.1	COG1468	cas4
Saccharolobus_solfataricus_SULM	NZ_CP033238.1		SULM_RS11625	2061918..2062475	+	WP_009990075_1	COG1468	cas4
Saccharolobus_solfataricus_SULM	NZ_CP033238.1		SULM_RS11630	2063033..2063998	+	WP_009990074_1	COG4006	csm6
Saccharolobus_solfataricus_SULM	NZ_CP033238.1		SULM_RS11635	2063988..2064305	+	WP_009990072_1	COG5550	COG5550
Saccharolobus_solfataricus_SULM	NZ_CP033238.1		SULM_RS11645	2064756..2065850	+	WP_010923375_1	pfam14210	DUF4322
Saccharolobus_solfataricus_SULM	NZ_CP033238.1		SULM_RS11650	2065920..2066453	+	WP_009988389_1	cd09723	csx1
Saccharolobus_solfataricus_SULM	NZ_CP033238.1		SULM_RS11655	2067192..2067680	+	WP_009988390_1	cls000086	csa5gr11
Saccharolobus_solfataricus_SULM	NZ_CP033238.1		SULM_RS11660	2067682..2068617	+	WP_009988393_1	cd09685	cas7
Saccharolobus_solfataricus_SULM	NZ_CP033238.1		SULM_RS11665	2068618..2069409	+	WP_009988394_1	COG1688	cas5
Saccharolobus_solfataricus_SULM	NZ_CP033238.1		SULM_RS11670	2069394..2070365	+	WP_009988397_1	cls000157	cas8a7
Saccharolobus_solfataricus_SULM	NZ_CP033238.1		SULM_RS11675	2070362..2072008	+	WP_009988399_1	COG1203	cas3
Saccharolobus_solfataricus_SULM	NZ_CP033238.1		SULM_RS11680	2072005..2072649	+	WP_009988400_1	COG2254	cas3HD
Saccharolobus_solfataricus_SULM	NZ_CP033238.1		SULM_RS11685	2072806..2073111	-	WP_009988403_1	COG1343	cas2
Saccharolobus_solfataricus_SULM	NZ_CP033238.1		SULM_RS11690	2073113..2074015	-	WP_009988404_1	COG1518	cas1
Saccharolobus_solfataricus_SULM	NZ_CP033238.1		SULM_RS11730	2087954..2088481	-	WP_009990819_1	COG1468	cas4
Saccharolobus_solfataricus_SULM	NZ_CP033238.1		SULM_RS11735	2088469..2088735	-	WP_009990820_1	cd09725	cas2
Saccharolobus_solfataricus_SULM	NZ_CP033238.1		SULM_RS11740	2088736..2089651	-	frameshifted		cas1
Saccharolobus_solfataricus_SULM	NZ_CP033238.1		SULM_RS11745	2089657..2090505	-	WP_010923413_1	cd09659	cas4
--------------------------------------
Saccharolobus_solfataricus_SUL120	NZ_CP033241.1	2	SULZ_RS11650	2096110..2096985	+	WP_010923372.1	pfam06023	cas4	SULZ_05245	SULZ_RS05235	987804..988412	+	WP_009989652.1	COG1468	cas4
Saccharolobus_solfataricus_SUL120	NZ_CP033241.1		SULZ_RS11655	2096993..2097550	+	WP_009990075.1	COG1468	cas4
Saccharolobus_solfataricus_SUL120	NZ_CP033241.1		SULZ_RS11660	2098108..2099073	+	WP_009990074.1	COG4006	csm6
Saccharolobus_solfataricus_SUL120	NZ_CP033241.1		SULZ_RS11665	2099063..2099380	+	WP_009990072.1	COG5550	COG5550
Saccharolobus_solfataricus_SUL120	NZ_CP033241.1		SULZ_RS11670	<2099486..2099560	-	incomplete
Saccharolobus_solfataricus_SUL120	NZ_CP033241.1		SULZ_RS11675	2099867..2100925	+	WP_164497327.1	pfam14210	DUF4322
Saccharolobus_solfataricus_SUL120	NZ_CP033241.1		SULZ_RS11680	2100995..2101528	+	WP_009988389.1	cd09723	csx1
Saccharolobus_solfataricus_SUL120	NZ_CP033241.1		SULZ_RS11685	2102267..2102755	+	WP_009988390.1	cls000086	csa5gr11
Saccharolobus_solfataricus_SUL120	NZ_CP033241.1		SULZ_RS11690	2102757..2103692	+	WP_009988393.1	cd09685	cas7
Saccharolobus_solfataricus_SUL120	NZ_CP033241.1		SULZ_RS11695	2103693..2104484	+	WP_009988394.1	COG1688	cas5
Saccharolobus_solfataricus_SUL120	NZ_CP033241.1		SULZ_RS11700	2104469..2105440	+	WP_009988397.1	cls000157	cas8a7
Saccharolobus_solfataricus_SUL120	NZ_CP033241.1		SULZ_RS11705	2105437..2107083	+	WP_009988399.1	COG1203	cas3
Saccharolobus_solfataricus_SUL120	NZ_CP033241.1		SULZ_RS11710	2107080..2107724	+	WP_009988400.1	COG2254	cas3HD
Saccharolobus_solfataricus_SUL120	NZ_CP033241.1		SULZ_RS11715	2107881..2108186	-	WP_009988403.1	COG1343	cas2
Saccharolobus_solfataricus_SUL120	NZ_CP033241.1		SULZ_RS11720	2108188..2109090	-	WP_009988404.1	COG1518	cas1
Saccharolobus_solfataricus_SUL120	NZ_CP033241.1		SULZ_RS11755	2123028..2123555	-	WP_009990819.1	COG1468	cas4
Saccharolobus_solfataricus_SUL120	NZ_CP033241.1		SULZ_RS11760	2123543..2123809	-	WP_009990820.1	cd09725	cas2
Saccharolobus_solfataricus_SUL120	NZ_CP033241.1		SULZ_RS11765	2123810..2124724	-	WP_009990821.1	COG1518	cas1
Saccharolobus_solfataricus_SUL120	NZ_CP033241.1		SULZ_RS11770	2124730..2125578	-	WP_010923413.1	cd09659	cas4
--------------------------------------
Saccharolobus_solfataricus_982	NC_017274.1	2	SSOL_RS11285	2062409..2063284	+	WP_010923372_1	pfam06023	cas4	1	SSOL_RS04870	926460..927068	+	WP_009989652.1	COG1468	cas4
Saccharolobus_solfataricus_982	NC_017274.1		SSOL_RS11290	2063292..2063849	+	WP_009990075_1	COG1468	cas4
Saccharolobus_solfataricus_982	NC_017274.1		SSOL_RS11295	2064407..2065372	+	WP_009990074_1	COG4006	csm6
Saccharolobus_solfataricus_982	NC_017274.1		SSOL_RS11300	2065362..2065679	+	WP_009990072_1	COG5550	COG5550
Saccharolobus_solfataricus_982	NC_017274.1		SSOL_RS11305	2066130..2067224	+	WP_010923375_1	pfam14210	DUF4322
Saccharolobus_solfataricus_982	NC_017274.1		SSOL_RS11310	2067294..2067827	+	WP_009988389_1	cd09723	csx1
Saccharolobus_solfataricus_982	NC_017274.1		SSOL_RS11315	2068566..2069054	+	WP_009988390_1	cls000086	csa5gr11
Saccharolobus_solfataricus_982	NC_017274.1		SSOL_RS11320	2069056..2069991	+	WP_009988393_1	cd09685	cas7
Saccharolobus_solfataricus_982	NC_017274.1		SSOL_RS11325	2069992..2070783	+	WP_009988394_1	COG1688	cas5
Saccharolobus_solfataricus_982	NC_017274.1		SSOL_RS11330	2070768..2071739	+	WP_009988397_1	cls000157	cas8a7
Saccharolobus_solfataricus_982	NC_017274.1		SSOL_RS11335	2071736..2073382	+	WP_009988399_1	COG1203	cas3
Saccharolobus_solfataricus_982	NC_017274.1		SSOL_RS11340	2073379..2074023	+	WP_009988400_1	COG2254	cas3HD
Saccharolobus_solfataricus_982	NC_017274.1		SSOL_RS11345	2074180..2074485	-	WP_009988403_1	COG1343	cas2
Saccharolobus_solfataricus_982	NC_017274.1		SSOL_RS11350	2074487..2075389	-	WP_009988404_1	COG1518	cas1
Saccharolobus_solfataricus_982	NC_017274.1		SSOL_RS11380	2089328..2089855	-	WP_009990819_1	COG1468	cas4
Saccharolobus_solfataricus_982	NC_017274.1		SSOL_RS11385	2089843..2090109	-	WP_009990820_1	cd09725	cas2
Saccharolobus_solfataricus_982	NC_017274.1		SSOL_RS11390	2090110..2091025	-	frameshifted		cas1
Saccharolobus_solfataricus_982	NC_017274.1		SSOL_RS11395	2091031..2091879	-	WP_010923413_1	cd09659	cas4
--------------------------------------
Sulfolobus_A20	NZ_CP017006.1	1	BFU36_RS13425	2684416..2684706	+	WP_069284488_1	mkCas0128	cas2	3	BFU36_RS05840	1049956..1050561	-	WP_069282675.1	cl00641	cas4
Sulfolobus_A20	NZ_CP017006.1		BFU36_RS13430	2684687..2685196	+	WP_069284489_1	cls000170	cas4		BFU36_RS13355	2653134..2653706	-	WP_069284475.1	cl00641	cas4
Sulfolobus_A20	NZ_CP017006.1		BFU36_RS13435	2687124..2688038	-	WP_069284490_1	pfam01867	cas1		BFU36_RS13360	2654248..2655111	+	WP_069284476.1	pfam06023	cas4
--------------------------------------
Stygiolobus_azoricus_FC6	NZ_CP045483.1		-						1	D1868_RS08445	1534719..1535327	+	WP_156007391.1	cl00641	cas4
--------------------------------------
Sulfodiicoccus_acidiphilus_HS-1	NZ_AP018553.1	2	HS1genome_RS08700	1662533..1662790	+	WP_126450506_1	cd09725	cas2	2	HS1genome_RS05500	1019684..1020352	+	WP_126451333.1	cl00641	cas4
Sulfodiicoccus_acidiphilus_HS-1	NZ_AP018553.1		HS1genome_RS08705	1663083..1663493	+	WP_126450508_1	pfam01930	cas4		HS1genome_RS08575	1633606..1634514	+	WP_126450465.1	pfam06023	cas4
Sulfodiicoccus_acidiphilus_HS-1	NZ_AP018553.1		HS1genome_RS08710	1663568..1664518	+	WP_126450509_1	cd09722	cas1
Sulfodiicoccus_acidiphilus_HS-1	NZ_AP018553.1		HS1genome_RS08725	1685884..1686162	-	WP_126451390_1	cd09725	cas2
Sulfodiicoccus_acidiphilus_HS-1	NZ_AP018553.1		HS1genome_RS08730	1686162..1686554	-	WP_126450514_1	Unknown	Unknown
Sulfodiicoccus_acidiphilus_HS-1	NZ_AP018553.1		HS1genome_RS08735	1686551..1687432	-	WP_126450516_1	pfam01867	cas1
Sulfodiicoccus_acidiphilus_HS-1	NZ_AP018553.1		HS1genome_RS08740	1687434..1688057	-	WP_126450518_1	cd09637	cas4
--------------------------------------
Sulfolobus_acidocaldarius_DG1	NZ_CP020364.1	2	B6A19_RS09185	1668309..1668599	+	WP_011278686_1	mkCas0128	cas2	1	B6A19_RS01340	231355..231966	-	WP_011277192.1	cl00641	cas4
Sulfolobus_acidocaldarius_DG1	NZ_CP020364.1		B6A19_RS09190	1668580..1669089	+	WP_015385701.1	cl00641	cas4
Sulfolobus_acidocaldarius_DG1	NZ_CP020364.1		B6A19_RS09195	1669826..1670743	-	WP_011278688_1	pfam01867	cas1
Sulfolobus_acidocaldarius_DG1	NZ_CP020364.1		B6A19_RS09890	1824300..1824596	-	WP_011278811_1	cd09725	cas2
Sulfolobus_acidocaldarius_DG1	NZ_CP020364.1		B6A19_RS09895	1824603..1825508	-	WP_011278812_1	cd09634	cas1
Sulfolobus_acidocaldarius_DG1	NZ_CP020364.1		NZ_CP020364.1_1825864_1826521	1825864..1826521	-		CRISPR	CRISPR
Sulfolobus_acidocaldarius_DG1	NZ_CP020364.1		B6A19_RS09900	1826965..1827531	-	internal stop		cas4
Sulfolobus_acidocaldarius_DG1	NZ_CP020364.1		B6A19_RS09905	1828067..1828942	-	internal stop		cas4
--------------------------------------
Sulfolobus_acidocaldarius_DSM_639	NC_007181.1	2	SACI_RS09040	1668306..1668596	+	WP_011278686_1	mkCas0128	cas2	1	SACI_RS01335	231354..231965	-	WP_011277192.1	cl00641	cas4
Sulfolobus_acidocaldarius_DSM_639	NC_007181.1		SACI_RS09045	1668607..1669086	+	WP_015385701.1	cls000170	cas4
Sulfolobus_acidocaldarius_DSM_639	NC_007181.1		SACI_RS09050	1669823..1670740	-	WP_011278688_1	pfam01867	cas1
Sulfolobus_acidocaldarius_DSM_639	NC_007181.1		SACI_RS09720	1824407..1824703	-	WP_011278811_1	cd09725	cas2
Sulfolobus_acidocaldarius_DSM_639	NC_007181.1		SACI_RS09725	1824710..1825615	-	WP_011278812_1	cd09634	cas1
Sulfolobus_acidocaldarius_DSM_639	NC_007181.1		NC_007181.1_1825971_1826628	1825971..1826628	-		CRISPR	CRISPR
Sulfolobus_acidocaldarius_DSM_639	NC_007181.1		SACI_RS09730	1827072..1827638	-	internal stop		cas4
Sulfolobus_acidocaldarius_DSM_639	NC_007181.1		SACI_RS09735	1828174..1829049	-	internal stop		cas4
--------------------------------------
Sulfolobus_acidocaldarius_N8	NC_020246.1	2	SACN8_RS09040	1668310..1668600	+	WP_011278686_1	mkCas0128	cas2	1	SACN8_RS01335	231358..231969	-	WP_011277192.1	cl00641	cas4
Sulfolobus_acidocaldarius_N8	NC_020246.1		SACN8_RS09045	1668581..1669090	+	WP_015385701.1	cl00641	cas4
Sulfolobus_acidocaldarius_N8	NC_020246.1		SACN8_RS09050	1669827..1670744	-	WP_011278688_1	pfam01867	cas1
Sulfolobus_acidocaldarius_N8	NC_020246.1		SACN8_RS09720	1824242..1824538	-	WP_011278811_1	cd09725	cas2
Sulfolobus_acidocaldarius_N8	NC_020246.1		SACN8_RS09725	1824545..1825450	-	WP_011278812_1	cd09634	cas1
Sulfolobus_acidocaldarius_N8	NC_020246.1		NC_020246.1_1670966_1675590	1670966..1675590	+		CRISPR	CRISPR
Sulfolobus_acidocaldarius_N8	NC_020246.1		SACN8_RS09730	1826907..1827473	-	internal stop		cas4
Sulfolobus_acidocaldarius_N8	NC_020246.1		SACN8_RS09735	1828009..1828884	-	internal stop		cas4
--------------------------------------
Sulfolobus_acidocaldarius_Ron12/I	NC_020247.1	2	SACRON12I_RS09035	1666229..1666519	+	WP_011278686_1	mkCas0128	cas2	1	SACRON12I_RS01335	231355..231966	-	WP_011277192.1	cl00641	cas4
Sulfolobus_acidocaldarius_Ron12/I	NC_020247.1		SACRON12I_RS09040	1666530..1667009	+	WP_015385701.1	cl00641	cas4
Sulfolobus_acidocaldarius_Ron12/I	NC_020247.1		SACRON12I_RS09045	1667746..1668663	-	WP_011278688_1	pfam01867	cas1
Sulfolobus_acidocaldarius_Ron12/I	NC_020247.1		SACRON12I_RS09720	1822430..1822726	-	WP_011278811_1	cd09725	cas2
Sulfolobus_acidocaldarius_Ron12/I	NC_020247.1		SACRON12I_RS09725	1822733..1823638	-	WP_011278812_1	cd09634	cas1
Sulfolobus_acidocaldarius_Ron12/I	NC_020247.1		NC_020247.1_1823994_1824651	1823994..1824651	-		CRISPR	CRISPR
Sulfolobus_acidocaldarius_Ron12/I	NC_020247.1		SACRON12I_RS09730	1825095..1825661	-	internal stop		cas4
Sulfolobus_acidocaldarius_Ron12/I	NC_020247.1		SACRON12I_RS09735	1826197..1827072	-	internal stop		cas4
--------------------------------------
Sulfolobus_acidocaldarius_Y14_13-1	NZ_CP020363.1	2	B6A20_RS09145	1663240..1663530	+	WP_011278686_1	mkCas0128	cas2	1	B6A20_RS01335	231354..231965	-	WP_011277192.1	cl00641	cas4
Sulfolobus_acidocaldarius_Y14_13-1	NZ_CP020363.1		B6A20_RS09150	1663541..1664020	+	WP_015385701.1	cl00641	cas4
Sulfolobus_acidocaldarius_Y14_13-1	NZ_CP020363.1		B6A20_RS09155	1664757..1665674	-	WP_011278688_1	pfam01867	cas1
Sulfolobus_acidocaldarius_Y14_13-1	NZ_CP020363.1		B6A20_RS09850	1819949..1820245	-	WP_011278811_1	cd09725	cas2
Sulfolobus_acidocaldarius_Y14_13-1	NZ_CP020363.1		B6A20_RS09855	1820252..1821157	-	WP_011278812_1	cd09634	cas1
Sulfolobus_acidocaldarius_Y14_13-1	NZ_CP020363.1		NZ_CP020363.1_1821513_1822170	1821513..1822170	-		CRISPR	CRISPR
Sulfolobus_acidocaldarius_Y14_13-1	NZ_CP020363.1		B6A20_RS09860	1822614..1823180	-	internal stop		cas4
Sulfolobus_acidocaldarius_Y14_13-1	NZ_CP020363.1		"B6A20_RS09865	1823716..1824591	-	internal stop		cas4
--------------------------------------
Sulfolobus_acidocaldarius_Y14_16-22	NZ_CP020362.1	2	B6A17_RS09465	1711636..1711926	+	WP_011278686_1	mkCas0128	cas2	1	B6A17_RS01335	231354..231965	-	WP_011277192.1	cl00641	cas4
Sulfolobus_acidocaldarius_Y14_16-22	NZ_CP020362.1		B6A17_RS09470	1711937..1712416	+	WP_015385701.1	cl00641	cas4
Sulfolobus_acidocaldarius_Y14_16-22	NZ_CP020362.1		B6A17_RS09475	1713153..1714070	-	WP_011278688_1	pfam01867	cas1
Sulfolobus_acidocaldarius_Y14_16-22	NZ_CP020362.1		B6A17_RS10165	1868540..1868836	-	WP_011278811_1	cd09725	cas2
Sulfolobus_acidocaldarius_Y14_16-22	NZ_CP020362.1		B6A17_RS10170	1868843..1869748	-	WP_011278812_1	cd09634	cas1
Sulfolobus_acidocaldarius_Y14_16-22	NZ_CP020362.1		NZ_CP020362.1_1870104_1870761	1870104..1870761	-		CRISPR	CRISPR
Sulfolobus_acidocaldarius_Y14_16-22	NZ_CP020362.1		B6A17_RS10175	1871205..1871771	-	internal stop		cas4
Sulfolobus_acidocaldarius_Y14_16-22	NZ_CP020362.1		B6A17_RS10180	1872307..1873182	-	internal stop		cas4
--------------------------------------
Sulfolobus_acidocaldarius_Y14_18-5	NZ_CP020360.1	1	B6A18_RS09705	1753423..1753719	-	WP_011278811_1	cd09725	cas2	1	B6A18_RS01335	231354..231965	-	WP_011277192.1	cl00641	cas4
Sulfolobus_acidocaldarius_Y14_18-5	NZ_CP020360.1		B6A18_RS09710	1753726..1754631	-	WP_011278812_1	cd09634	cas1
Sulfolobus_acidocaldarius_Y14_18-5	NZ_CP020360.1		NZ_CP020360.1_1754987_1755644	1754987..1755644	-		CRISPR	CRISPR
Sulfolobus_acidocaldarius_Y14_18-5	NZ_CP020360.1		B6A18_RS09715	1756088..1756654	-	internal stop		cas4
Sulfolobus_acidocaldarius_Y14_18-5	NZ_CP020360.1		B6A18_RS09720	1757190..1758065	-	internal stop		cas4
--------------------------------------
Sulfolobus_acidocaldarius_Y14_20-20	NZ_CP020361.1	2	B6A16_RS09335	1695521..1695811	+	WP_011278686_1	mkCas0128	cas2	1	B6A16_RS01335	231354..231965	-	WP_011277192.1	cl00641	cas4
Sulfolobus_acidocaldarius_Y14_20-20	NZ_CP020361.1		B6A16_RS09340	1695822..1696301	+	WP_015385701.1	cl00641	cas4
Sulfolobus_acidocaldarius_Y14_20-20	NZ_CP020361.1		B6A16_RS09345	1697038..1697955	-	WP_011278688_1	pfam01867	cas1
Sulfolobus_acidocaldarius_Y14_20-20	NZ_CP020361.1		B6A16_RS10040	1852169..1852465	-	WP_011278811_1	cd09725	cas2
Sulfolobus_acidocaldarius_Y14_20-20	NZ_CP020361.1		B6A16_RS10045	1852472..1853377	-	WP_011278812_1	cd09634	cas1
Sulfolobus_acidocaldarius_Y14_20-20	NZ_CP020361.1		NZ_CP020361.1_1853733_1854390	1853733..1854390	-		CRISPR	CRISPR
Sulfolobus_acidocaldarius_Y14_20-20	NZ_CP020361.1		B6A16_RS10050	1854834..1855400	-	internal stop		cas4
Sulfolobus_acidocaldarius_Y14_20-20	NZ_CP020361.1		B6A16_RS10055	1855936..1856811	-	internal stop		cas4
--------------------------------------
Sulfuracidifex_tepidarius_IC-006	NZ_AP018929.1	2	IC007_RS02405	518700..519194	+	WP_054846923.1	pfam01930	cas4	1	IC007_RS09480	1817405..1818073	-	WP_149528664.1	cl00641	cas4
Sulfuracidifex_tepidarius_IC-006	NZ_AP018929.1		IC007_RS13170	519550..519711	-	WP_162302163.1		hypothetical protein
Sulfuracidifex_tepidarius_IC-006	NZ_AP018929.1		IC007_RS02410	520545..521501	+	WP_149528295.1	cd09722	cas1
Sulfuracidifex_tepidarius_IC-006	NZ_AP018929.1		IC007_RS02415	522630..524408	+	WP_054846066.1	cd09730	cas8b1
Sulfuracidifex_tepidarius_IC-006	NZ_AP018929.1		IC007_RS02420	524401..525276	+	WP_149528296.1	cd09690	cas7
Sulfuracidifex_tepidarius_IC-006	NZ_AP018929.1		IC007_RS02425	525276..525962	+	WP_149528297.1	mkCas0191	cas5
Sulfuracidifex_tepidarius_IC-006	NZ_AP018929.1		IC007_RS02430	526117..526377	+	WP_149528298.1	cd09725	cas2
Sulfuracidifex_tepidarius_IC-006	NZ_AP018929.1		IC007_RS10580	2055500..2056384	-	WP_149528739.1	cd09636	cas1
Sulfuracidifex_tepidarius_IC-006	NZ_AP018929.1		NZ_AP018929.1_2056524_2058462	2056524..2058462			CRISPR	CRISPR
Sulfuracidifex_tepidarius_IC-006	NZ_AP018929.1		IC007_RS10585	2059559..2059843	+	WP_054846540.1	COG1343	cas2
Sulfuracidifex_tepidarius_IC-006	NZ_AP018929.1		IC007_RS10590	2060033..2060569	+	WP_054846539.1	cl00641	cas4
Sulfuracidifex_tepidarius_IC-006	NZ_AP018929.1		IC007_RS10595	2061516..2062214	+	WP_054846538.1		ATP-binding cassette domain-containing protein
Sulfuracidifex_tepidarius_IC-006	NZ_AP018929.1		IC007_RS10600	2062211..2062720	+	WP_054846537.1		hypothetical protein
Sulfuracidifex_tepidarius_IC-006	NZ_AP018929.1		IC007_RS10605	2062997..2063497	+	WP_054846536.1		hypothetical protein
Sulfuracidifex_tepidarius_IC-006	NZ_AP018929.1		IC007_RS10610	2065039..2065902	-	WP_149528740.1	pfam06023	cas4
--------------------------------------
Sulfuracidifex_tepidarius_IC-007	NZ-AP018930.1	2	F1551_RS02250	479345..479839	+	WP_054846923.1	pfam01930	cas4	1	F1551_RS09325	1789009..1789677	-	WP_149564920.1	cl00641	cas4
Sulfuracidifex_tepidarius_IC-007	NZ-AP018930.1		F1551_RS02255	481196..482146	+	WP_162302098.1	cd09722	cas1
Sulfuracidifex_tepidarius_IC-007	NZ-AP018930.1		F1551_RS02260	483275..485053	+	WP_054846066.1	cd09730	cas8b1
Sulfuracidifex_tepidarius_IC-007	NZ-AP018930.1		F1551_RS02265	485046..485921	+	WP_149528296.1	cd09690	cas7
Sulfuracidifex_tepidarius_IC-007	NZ-AP018930.1		F1551_RS02270	485921..486607	+	WP_149528297.1	mkCas0191	cas5
Sulfuracidifex_tepidarius_IC-007	NZ-AP018930.1		F1551_RS02275	486762..487022	+	WP_149564674.1	cd09725	cas2
Sulfuracidifex_tepidarius_IC-007	NZ-AP018930.1		F1551_RS10420	2026101..2026985	-	WP_149565139.1	cd09636	cas1
Sulfuracidifex_tepidarius_IC-007	NZ-AP018930.1		NZ_AP018930.1_2027125_2029260	2027125..2029260			CRISPR	CRISPR
Sulfuracidifex_tepidarius_IC-007	NZ-AP018930.1		F1551_RS10425	2030357..2030641	+	WP_054846540.1	COG1343	cas2
Sulfuracidifex_tepidarius_IC-007	NZ-AP018930.1		F1551_RS10430	2030831..2031367	+	WP_149564972.1	cl00641	cas4
Sulfuracidifex_tepidarius_IC-007	NZ-AP018930.1		F1551_RS10435	2032316..2033014	+	WP_054846538.1		ATP-binding cassette domain-containing protein
Sulfuracidifex_tepidarius_IC-007	NZ-AP018930.1		F1551_RS10440	2033348..2033752	+	WP_149564973.1		hypothetical protein
Sulfuracidifex_tepidarius_IC-007	NZ-AP018930.1		F1551_RS10445	2034027..2034527	+	WP_054846536.1		hypothetical protein
Sulfuracidifex_tepidarius_IC-007	NZ-AP018930.1		F1551_RS10450	2036069..2036932	-	WP_149564974.1	pfam06023	cas4
--------------------------------------
Sulfuirsphaera ohwakuensis_TA-1	NZ_CP045484.1	2	D1869_RS14335	2628720..2629559	+	WP_156015730.1	pfam06023	cas4		D1869_RS12760	2301311..2301922	-	WP_156015987.1	cd09637	cas4
Sulfuirsphaera ohwakuensis_TA-1	NZ_CP045484.1		D1869_RS14340	2629556..2630470	+	WP_156015731.1	cd09636	cas1
Sulfuirsphaera ohwakuensis_TA-1	NZ_CP045484.1		D1869_RS14345	2630472..2630747	+	WP_156015732.1	mkCas0128	cas2
Sulfuirsphaera ohwakuensis_TA-1	NZ_CP045484.1		D1869_RS14350	2630707..2631237	+	WP_156015733.1	cd09637	cas4
Sulfuirsphaera ohwakuensis_TA-1	NZ_CP045484.1		D1869_RS14540	2684257..2684808		WP_156015764.1	cd09637	cas4
Sulfuirsphaera ohwakuensis_TA-1	NZ_CP045484.1		NZ_CP045484.1_2685335_2687945	2685335..2687945			CRISPR	CRISPR
Sulfuirsphaera ohwakuensis_TA-1	NZ_CP045484.1		D1869_RS14545	2689055..2689849	+	WP_156015765.1	cd09682	cmr4gr7
Sulfuirsphaera ohwakuensis_TA-1	NZ_CP045484.1		D1869_RS14550	2689849..2690319	+	WP_156015766.1		cmr5
Sulfuirsphaera ohwakuensis_TA-1	NZ_CP045484.1		D1869_RS14555	2690312..2691685	+	WP_156015767.1	cd09657	cmr1gr7
Sulfuirsphaera ohwakuensis_TA-1	NZ_CP045484.1		D1869_RS14560	2691685..2692413	+	WP_156015999.1	COG1604	cmr6gr7
Sulfuirsphaera ohwakuensis_TA-1	NZ_CP045484.1		D1869_RS14565	2692398..2695055	+	WP_156015768.1	cd09679	cas10
Sulfuirsphaera ohwakuensis_TA-1	NZ_CP045484.1		D1869_RS14570	2695061..2695870	+	WP_156015769.1	pfam09700	cmr3gr5
Sulfuirsphaera ohwakuensis_TA-1	NZ_CP045484.1		D1869_RS14575	2696567..2697712	-	WP_156015770.1	cl29110	Unknown
Sulfuirsphaera ohwakuensis_TA-1	NZ_CP045484.1		D1869_RS14580	2698590..2698760	+	WP_156015771.1		Unknown
Sulfuirsphaera ohwakuensis_TA-1	NZ_CP045484.1		D1869_RS14585	2698847..2699389	+	WP_156015772.1		Unknown
Sulfuirsphaera ohwakuensis_TA-1	NZ_CP045484.1		D1869_RS14590	2699610..2699963	+	WP_156015773.1		Unknown
Sulfuirsphaera ohwakuensis_TA-1	NZ_CP045484.1		D1869_RS14595	2699978..2700172	+	WP_156015774.1		Unknown
Sulfuirsphaera ohwakuensis_TA-1	NZ_CP045484.1		D1869_RS14600	2701013..2701879	-	WP_156015775.1	pfam06023	cas4
Sulfuirsphaera ohwakuensis_TA-1	NZ_CP045484.1		D1869_RS14605	2701923..2702819	+	WP_156015776.1	cd09636	cas1
Sulfuirsphaera ohwakuensis_TA-1	NZ_CP045484.1		D1869_RS14610	2702821..2703105	+	WP_156015777.1	COG1343	cas2
--------------------------------------
Sulfurisphaera_tokodaii_7	NC_003106.2	2	STK_RS00125	31149..31703	+	WP_010977954_1	cd09637	cas4	2	STK_RS12865	2334285..2334896	-	WP_052847033.1	cd09637	cas4
Sulfurisphaera_tokodaii_7	NC_003106.2		STK_RS00130	31700..32233	-	WP_052846121_1	cd09723	csx1		STK_RS13740	2508081..2508776	+	WP_010980587.1	COG1468	cas4
Sulfurisphaera_tokodaii_7	NC_003106.2		NC_003106.2_32702_39896	32702..39896	-		CRISPR	CRISPR
Sulfurisphaera_tokodaii_7	NC_003106.2		STK_RS00135	39953..40237	-	WP_052846123_1	cd09725	cas2
Sulfurisphaera_tokodaii_7	NC_003106.2		STK_RS00140	40239..41135	-	WP_010977959_1	cd09636	cas1
Sulfurisphaera_tokodaii_7	NC_003106.2		STK_RS00145	41179..42045	+	WP_010977960_1	pfam06023	cas4
Sulfurisphaera_tokodaii_7	NC_003106.2		STK_RS14465	2668220..2669059	+	WP_010980726_1	cd09659	cas4
Sulfurisphaera_tokodaii_7	NC_003106.2		STK_RS14470	2669017..2669970	+	WP_010980727_1	cd09634	cas1
Sulfurisphaera_tokodaii_7	NC_003106.2		STK_RS14475	2669973..2670248	+	WP_052846845_1	mkCas0128	cas2
Sulfurisphaera_tokodaii_7	NC_003106.2		STK_RS14480	2670208..2670738	+	WP_010980729_1	cd09637	cas4

## Sheet: cas6
Species	Accession	# cas6 gene copies	gene ID	coordinates	direction	protein ID
Acidianus_ambivalens_LEI10	NZ_CP045482.1	2	D1866_RS03695	609165..609923	+	WP_152942788.1
Acidianus_ambivalens_LEI10	NZ_CP045482.1		D1866_RS09010	1563445..1564227	-	WP_155861138.1
--------------------------------------
Acidianus_brierleyi_DSM_1651	NZ_CP029289.1	4	DFR85_RS27930	2168887..2169750	+	WP_110271108.1
Acidianus_brierleyi_DSM_1651	NZ_CP029289.1		DFR85_RS28585	2307991..2308779	+	WP_110271214.1
Acidianus_brierleyi_DSM_1651	NZ_CP029289.1		DFR85_RS29000	2399611..2400246	+	WP_162582829.1
Acidianus_brierleyi_DSM_1651	NZ_CP029289.1		DFR85_RS29315	2470779..2471474	-	WP_110271330_1
--------------------------------------
Acidianus_hospitalis_W1	NC_015518.1	3	AHOS_RS01960	378967..379749	+	WP_013775186_1
Acidianus_hospitalis_W1	NC_015518.1		AHOS_RS09000	1561363..1562121	-	WP_013776519_1
Acidianus_hospitalis_W1	NC_015518.1		AHOS_RS09075	1576675..1577460	-	WP_083810726_1
--------------------------------------
Acidianus_manzaensis_YN-25	NZ_CP020477.1	1	B6F84_RS00185	76820..77656	-	WP_148690346.1
--------------------------------------
Acidianus_sulfidivorans_JP7	NZ_CP029288.2	4	DFR86_RS09825	12496..13209	+	WP_110379003.1
Acidianus_sulfidivorans_JP7	NZ_CP029288.2		DFR86_RS23345	2183285..2184157	+	WP_110381001.1
Acidianus_sulfidivorans_JP7	NZ_CP029288.2		DFR86_RS23420	2206886..2207725	-	WP_110381013.1
Acidianus_sulfidivorans_JP7	NZ_CP029288.2		DFR86_RS23515	2244157..2244936	+	WP_110378980.1
--------------------------------------
Metallosphaera_cuprina_Ar-4	NC_015435.1	1	MCUP_RS05380	1030267..1031166	+	WP_013737751.1
--------------------------------------
Metallosphaera_hakonensis_HO1-1	NZ_CP029287.2	3	DFR87_RS14885	420115..420819	-	WP_110369715.1
Metallosphaera_hakonensis_HO1-1	NZ_CP029287.2		DFR87_RS14965	434700..435428	+	WP_168364230.1
Metallosphaera_hakonensis_HO1-1	NZ_CP029287.2		DFR87_RS26055	2527277..2528095	-	WP_110369686.1
--------------------------------------
Metallosphaera_prunae_Ron12/II	CP031156.1	3	DFR88_00670	144624..145355	-	QCO29182.1
Metallosphaera_prunae_Ron12/II	CP031156.1		DFR88_00755	173419..174273	-	QCO29197.1
Metallosphaera_prunae_Ron12/II	CP031156.1		DFR88_00835	197931..198848	+	QCO29213.1
--------------------------------------
Metallosphaera_sedula_ARS50-1	NZ_CP012172.1	3	MsedA_RS05745	1073315..1074163	-	WP_048060056.1
Metallosphaera_sedula_ARS50-1	NZ_CP012172.1		MsedA_RS05825	1101300..1102154	+	WP_012021100.1
Metallosphaera_sedula_ARS50-1	NZ_CP012172.1		MsedA_RS05910	1134540..1135184	+	WP_048060065.1
--------------------------------------
Metallosphaera_sedula_ARS50-2	NZ_CP012173.1	3	MsedB_RS05755	1073311..1074159	-	WP_048060056.1
Metallosphaera_sedula_ARS50-2	NZ_CP012173.1		MsedB_RS05835	1101296..1102150	+	WP_012021100.1
Metallosphaera_sedula_ARS50-2	NZ_CP012173.1		MsedB_RS05920	1134536..1135180	+	WP_048060065.1
--------------------------------------
Metallosphaera_sedula_ARS120-1	NZ_CP012174.1	3	MsedC_RS05750	1073313..1074161	-	WP_048060056.1
Metallosphaera_sedula_ARS120-1	NZ_CP012174.1		MsedC_RS05830	1101298..1102152	+	WP_012021100.1
Metallosphaera_sedula_ARS120-1	NZ_CP012174.1		MsedC_RS05915	1134538..1135182	+	WP_048060065.1
--------------------------------------
Metallosphaera_sedula_ARS120-2	NZ_CP012175.1	3	MsedD_RS05750	1073315..1074163	-	WP_048060056.1
Metallosphaera_sedula_ARS120-2	NZ_CP012175.1		MsedD_RS05830	1101300..1102154	+	WP_012021100.1
Metallosphaera_sedula_ARS120-2	NZ_CP012175.1		MsedD_RS05915	1134540..1135184	+	WP_048060065.1
--------------------------------------
Metallosphaera_sedula_DSM_5348	NC_009440.1	3	MSED_RS05765	1073299..1074147	-	WP_048060056.1
Metallosphaera_sedula_DSM_5348	NC_009440.1		MSED_RS05845	1101284..1102138	+	WP_012021100.1
Metallosphaera_sedula_DSM_5348	NC_009440.1		MSED_RS05930	1134524..1135168	+	WP_048060065.1
--------------------------------------
Metallosphaera_sedula_SARC-M1	NZ_CP012176.1	3	MsedE_RS05770	1073315..1074163	-	WP_048060056.1
Metallosphaera_sedula_SARC-M1	NZ_CP012176.1		MsedE_RS05850	1101300..1102154	+	WP_012021100.1
Metallosphaera_sedula_SARC-M1	NZ_CP012176.1		MsedE_RS05935	1134540..1135184	+	WP_048060065.1
--------------------------------------
Metallosphaera_tengchongensis_Ric-A	NZ_CP049074.1	3	GWK48_RS10260	1912071..1912916	-	WP_174632017.1
Metallosphaera_tengchongensis_Ric-A	NZ_CP049074.1		GWK48_RS10495	1992167..1992961	+	WP_174632097.1
Metallosphaera_tengchongensis_Ric-A	NZ_CP049074.1		GWK48_RS10585	2010336..2011046	+	WP_174632123.1
--------------------------------------
Saccharolobus_islandicus_HVE10-4	NC_017275.1	2	SIH_RS01980	348185..349081	-	WP_014511983.1
Saccharolobus_islandicus_HVE10-4	NC_017275.1		SIH_RS04020	749792..750622	+	WP_014512281.1
--------------------------------------
Saccharolobus_islandicus_LAL14/1	NC_021058.1	2	SIL_RS01905	337071..337967	-	WP_015580740.1
Saccharolobus_islandicus_LAL14/1	NC_021058.1		SIL_RS03045	593918..594748	+	WP_015580877.1
--------------------------------------
Saccharolobus_islandicus_L.D.8.5	NC_013769.1	2	LD85_RS04365	811003..811899	+	WP_012952597.1
Saccharolobus_islandicus_L.D.8.5	NC_013769.1		LD85_RS04565	854095..854940	+	WP_012952626.1
--------------------------------------
Saccharolobus_islandicus_L.S.2.15	NC_012589.1	2	LS215_RS14815	600977..601519	-	WP_148206489.1
Saccharolobus_islandicus_L.S.2.15	NC_012589.1		LS215_RS03585	644600..645496	+	WP_012713198.1
--------------------------------------
Saccharolobus_islandicus_M.14.25	NC_012588.1	3	M1425_RS04280	818813..819598	+	WP_012710933.1
Saccharolobus_islandicus_M.14.25	NC_012588.1		M1425_RS04385	839619..840338	-	WP_012710947.1
Saccharolobus_islandicus_M.14.25	NC_012588.1		M1425_RS04495	868253..869149	+	WP_012710968.1
--------------------------------------
Saccharolobus_islandicus_M.16.4	NC_012726.1	1	M164_RS04515	871692..872588	+	WP_012718684.1
--------------------------------------
Saccharolobus_islandicus_M.16.27	NC_012632.1	3	M1627_RS04620	904131..904916	+	WP_012710933.1
Saccharolobus_islandicus_M.16.27	NC_012632.1		M1627_RS04720	925799..926518	-	WP_012718668.1
Saccharolobus_islandicus_M.16.27	NC_012632.1		M1627_RS04835	956998..957894	+	WP_012718684.1
--------------------------------------
Saccharolobus_islandicus_REY15A	NC_017276.1	1	SIRE_RS03905	748839..749735	+	WP_014511983.1
--------------------------------------
Saccharolobus_islandicus_Y.G.57.14	NC_012622.1	1	YG5714_RS03740	715233..716129	+	WP_012715853.1
--------------------------------------
Saccharolobus_islandicus_Y.N.15.51	NC_012623.1	2	YN1551_RS16010	1866716..1867033	+	WP_080513579.1
Saccharolobus_islandicus_Y.N.15.51	NC_012623.1		YN1551_RS10300	1879097..1879993	-	WP_012717738.1
--------------------------------------
Saccharolobus_solfataricus_P1	NZ_LT549890.1	4	SSOP1_RS07405	1342944..1343729	+	WP_009988407.1
Saccharolobus_solfataricus_P1	NZ_LT549890.1		SSOP1_RS07480	1363853..1364575	+	WP_048054222.1
Saccharolobus_solfataricus_P1	NZ_LT549890.1		SSOP1_RS07550	1376939..1377802	-	WP_010923402.1
Saccharolobus_solfataricus_P1	NZ_LT549890.1		SSOP1_RS10165	1894351..1895220	+	WP_009992200.1
--------------------------------------
Saccharolobus_solfataricus_P2	NC_002754.1	4	SSO_RS06880	1253640..1254425	+	WP_009988407.1
Saccharolobus_solfataricus_P2	NC_002754.1		SSO_RS06960	1276571..1277293	+	WP_048054222.1
Saccharolobus_solfataricus_P2	NC_002754.1		SSO_RS07030	1289656..1290519	-	WP_010923402.1
Saccharolobus_solfataricus_P2	NC_002754.1		SSO_RS09760	1820893..1821762	+	WP_009992200.1
--------------------------------------
Saccharolobus_solfataricus_SARC-H	NZ_CP033236.1	1	SULH_RS11705	2075591..2076376	+	WP_009988407.1
--------------------------------------
Saccharolobus_solfataricus_SARC-I	NZ_CP033237.1	1	SULI_RS11705	2075591..2076376	+	WP_009988407.1
--------------------------------------
Saccharolobus_solfataricus_SARC-N	NZ_CP033239.1	1	SULN_RS11700	2074217..2075002	+	WP_009988407.1
--------------------------------------
Saccharolobus_solfataricus_SARC-O	NZ_CP033240.1	1	SULO_RS11705	2075218..2076003	+	WP_009988407.1
--------------------------------------
Saccharolobus_solfataricus_SULA	NZ_CP011057.1	1	SULA_RS11570	2133829..2134614	+	WP_009988407.1
--------------------------------------
Saccharolobus_solfataricus_SULB	NZ_CP011055.1	1	SULB_RS11575	2133811..2134596	+	WP_009988407.1
--------------------------------------
Saccharolobus_solfataricus_SULC	NZ_CP011056.1	1	SULC_RS11570	2133813..2134598	+	WP_009988407.1
--------------------------------------
Saccharolobus_solfataricus_SULG	NZ_CP033235.1	1	SULG_RS11705	2075591..2076376	+	WP_009988407.1
--------------------------------------
Saccharolobus_solfataricus_SULM	NZ_CP033238.1	1	SULM_RS11695	2074217..2075002	+	WP_009988407.1
--------------------------------------
Saccharolobus_solfataricus_SUL120	NZ_CP033241.1	1	SULZ_RS11725	2109292..2110077	+	WP_009988407.1
--------------------------------------
Saccharolobus_solfataricus_982	NC_017274.1	1	SSOL_RS11355	2075591..2076376	+	WP_009988407.1
--------------------------------------
Saccharolobus_sp. A20	NZ_CP017006.1	3	BFU36_RS00045	22339..23130	-	WP_069284494.1
Saccharolobus_sp. A20	NZ_CP017006.1		BFU36_RS00095	32104..32805	+	WP_069284495.1
Saccharolobus_sp. A20	NZ_CP017006.1		BFU36_RS13420	2682745..2683587	+	WP_069284487.1
--------------------------------------
Stygiolobus_azoricus_FC6	NZ_CP045483.1	0
--------------------------------------
Sulfodiicoccus_acidiphilus_HS-1	NZ_AP018553.1	3	HS1genome_RS08615	1641461..1642249	+	WP_158613765.1
Sulfodiicoccus_acidiphilus_HS-1	NZ_AP018553.1		HS1genome_RS08675	1657798..1658520	-	WP_126450498.1
Sulfodiicoccus_acidiphilus_HS-1	NZ_AP018553.1		HS1genome_RS08775	1709546..1710292	+	WP_126450528.1
--------------------------------------
Sulfolobus_acidocaldarius_DG1	NZ_CP020364.1	3	B6A19_RS09100	1639372..1640217	-	WP_011278672.1
Sulfolobus_acidocaldarius_DG1	NZ_CP020364.1		B6A19_RS09180	1666938..1667801	+	WP_011278684.1
Sulfolobus_acidocaldarius_DG1	NZ_CP020364.1		B6A19_RS09875	1821615..1822427	-	WP_011278809.1
--------------------------------------
Sulfolobus_acidocaldarius_DSM_639	NC_007181.1	3	SACI_RS08955	1639369..1640214	-	WP_011278672.1
Sulfolobus_acidocaldarius_DSM_639	NC_007181.1		SACI_RS09035	1666935..1667798	+	WP_011278684.1
Sulfolobus_acidocaldarius_DSM_639	NC_007181.1		SACI_RS09710	1821722..1822534	-	WP_011278809.1
--------------------------------------
Sulfolobus_acidocaldarius_N8	NC_020246.1	3	SACN8_RS08955	1639373..1640218	-	WP_011278672.1
Sulfolobus_acidocaldarius_N8	NC_020246.1		SACN8_RS09035	1666939..1667802	+	WP_011278684.1
Sulfolobus_acidocaldarius_N8	NC_020246.1		SACN8_RS09710	1821557..1822369	-	WP_011278809.1
--------------------------------------
Sulfolobus_acidocaldarius_Ron12/I	NC_020247.1	3	SACRON12I_RS08950	1637292..1638137	-	WP_011278672.1
Sulfolobus_acidocaldarius_Ron12/I	NC_020247.1		SACRON12I_RS09030	1664858..1665721	+	WP_011278684.1
Sulfolobus_acidocaldarius_Ron12/I	NC_020247.1		SACRON12I_RS09705	1819745..1820557	-	WP_011278809.1
--------------------------------------
Sulfolobus_acidocaldarius_Y14_13-1	NZ_CP020363.1	3	B6A20_RS09060	1633646..1634491	-	WP_011278672.1
Sulfolobus_acidocaldarius_Y14_13-1	NZ_CP020363.1		B6A20_RS09140	1661869..1662732	+	WP_011278684.1
Sulfolobus_acidocaldarius_Y14_13-1	NZ_CP020363.1		B6A20_RS09835	1817264..1818076	-	WP_011278809.1
--------------------------------------
Sulfolobus_acidocaldarius_Y14_16-22	NZ_CP020362.1	3	B6A17_RS09380	1681022..1681867	-	WP_011278672.1
Sulfolobus_acidocaldarius_Y14_16-22	NZ_CP020362.1		B6A17_RS09460	1710265..1711128	+	WP_011278684.1
Sulfolobus_acidocaldarius_Y14_16-22	NZ_CP020362.1		B6A17_RS10150	1865855..1866667	-	WP_011278809.1
--------------------------------------
Sulfolobus_acidocaldarius_Y14_18-5	NZ_CP020360.1	2	B6A18_RS09250	1664911..1665756	-	WP_011278672.1
Sulfolobus_acidocaldarius_Y14_18-5	NZ_CP020360.1		B6A18_RS09690	1750738..1751550	-	WP_011278809.1
--------------------------------------
Sulfolobus_acidocaldarius_Y14_20-20	NZ_CP020361.1	3	B6A16_RS09250	1664907..1665752	-	WP_011278672.1
Sulfolobus_acidocaldarius_Y14_20-20	NZ_CP020361.1		B6A16_RS09330	1694150..1695013	+	WP_011278684.1
Sulfolobus_acidocaldarius_Y14_20-20	NZ_CP020361.1		B6A16_RS10025	1849484..1850296	-	WP_011278809.1
--------------------------------------
Sulfuracidifex_tepidarius_IC-006	NZ_AP018929.1	3	IC007_RS01670	348172..348870	-	WP_054846333.1
Sulfuracidifex_tepidarius_IC-006	NZ_AP018929.1		IC007_RS02000	416549..417280	+	WP_054846625.1
Sulfuracidifex_tepidarius_IC-006	NZ_AP018929.1		IC007_RS10685	2082399..2083214	+	WP_149528747.1
--------------------------------------
Sulfuracidifex_tepidarius_IC-007	NZ-AP018930.1	3	F1551_RS01530	317321..318019	-	WP_054846333.1
Sulfuracidifex_tepidarius_IC-007	NZ-AP018930.1		F1551_RS01875	385777..386508	+	WP_054846625.1
Sulfuracidifex_tepidarius_IC-007	NZ-AP018930.1		F1551_RS10505	2052348..2053160	-	WP_149564985.1
--------------------------------------
Sulfuirsphaera_ohwakuensis_TA-1	NZ_CP045484.1	2	D1869_RS09830	1772689..1773558	-	WP_156014950.1
Sulfuirsphaera_ohwakuensis_TA-1	NZ_CP045484.1		D1869_RS14385	2645204..2646082	+	WP_156015740.1
--------------------------------------
Sulfurisphaera_tokodaii_7	NC_003106.2	4	STK_RS00050	10108..10767	-	WP_052846116.1
Sulfurisphaera_tokodaii_7	NC_003106.2		STK_RS00180	47578..48345	+	WP_010977967.1
Sulfurisphaera_tokodaii_7	NC_003106.2		STK_RS09790	1763016..1763717	-	WP_052846643.1
Sulfurisphaera_tokodaii_7	NC_003106.2		STK_RS14515	2684098..2684955	+	WP_010980738.1

## Sheet: effector
Species	Accession	# effector modules	(Sub)type	gene ID	coordinates	direction	protein ID	profile	annotation
Acidianus_ambivalens_LEI10	NZ_CP045482.1	1	CAS-III-D	D1866_RS08915	1542803..1543534	-	WP_152939195.1	cd09726	csm3gr7
Acidianus_ambivalens_LEI10	NZ_CP045482.1			D1866_RS08920	1543510..1544322	-	WP_152939197.1	COG1337	csm3gr7
Acidianus_ambivalens_LEI10	NZ_CP045482.1			D1866_RS08925	1544319..1545059	-	WP_152939199.1	COG1337	csm3gr7
Acidianus_ambivalens_LEI10	NZ_CP045482.1			D1866_RS08930	1545069..1545446	-	WP_152939200.1	mkCas0186	csm2gr11
Acidianus_ambivalens_LEI10	NZ_CP045482.1			D1866_RS08935	1545415..1546374	-	WP_152939202.1	pfam03787	csx10
Acidianus_ambivalens_LEI10	NZ_CP045482.1			D1866_RS08940	1546355..1546885	-	WP_152939204.1	mkCas0133	csm3gr7
Acidianus_ambivalens_LEI10	NZ_CP045482.1			D1866_RS08945	1546882..1549428	-	WP_152939206.1	cd09728	cas10
--------------------------------------
Acidianus_brierleyi_DSM_1651	NZ_CP029289.1	5	CAS-III-B	DFR85_RS20720	931690..932613	-	WP_110269916.1	cd09656	cmr3gr5
Acidianus_brierleyi_DSM_1651	NZ_CP029289.1			DFR85_RS20725	932610..935414	-	WP_110271787.1	cls000742	cas10
Acidianus_brierleyi_DSM_1651	NZ_CP029289.1			DFR85_RS20730	935755..936651	-	WP_110269917.1	cd09661	cmr6gr7
Acidianus_brierleyi_DSM_1651	NZ_CP029289.1			DFR85_RS20735	<937740..938117	-	incomplete, partial in the middle of a contig		hypothetical protein
Acidianus_brierleyi_DSM_1651	NZ_CP029289.1			DFR85_RS20740	938117..938656	-	WP_110269918.1	mkCas0172	cmr5gr11
Acidianus_brierleyi_DSM_1651	NZ_CP029289.1			DFR85_RS20745	938649..939563	-	WP_110269919.1	cd09682	cmr4gr7
Acidianus_brierleyi_DSM_1651	NZ_CP029289.1			DFR85_RS20750	939634..940203	+	WP_110269920.1	mkCas0152	cmr7
Acidianus_brierleyi_DSM_1651	NZ_CP029289.1		CAS-I-A	DFR85_RS27935	2169742..2170749	-	WP_110271109.1	cd09724	cas8a1
Acidianus_brierleyi_DSM_1651	NZ_CP029289.1			DFR85_RS27940	2170739..2171446	-	WP_110271110.1	cd10013	cas3HD
Acidianus_brierleyi_DSM_1651	NZ_CP029289.1			DFR85_RS27945	2171443..2172966	-	WP_110271111.1	COG1203	cas3
Acidianus_brierleyi_DSM_1651	NZ_CP029289.1			DFR85_RS27950	2172935..2173666	-	WP_110271896.1	cd09753	cas5
Acidianus_brierleyi_DSM_1651	NZ_CP029289.1			DFR85_RS27955	2173659..2174630	-	WP_110271112.1	cd09685	cas7
Acidianus_brierleyi_DSM_1651	NZ_CP029289.1			DFR85_RS27960	2174627..2174998	-	WP_110271113.1	pfam09702	csa5gr11
Acidianus_brierleyi_DSM_1651	NZ_CP029289.1		CAS-I-B	DFR85_RS28985	2395774..2397540	-	WP_110271279.1	cd09730	cas8b1
Acidianus_brierleyi_DSM_1651	NZ_CP029289.1			DFR85_RS28990	2397838..2398743	+	WP_110271280.1	cd09690	cas7
Acidianus_brierleyi_DSM_1651	NZ_CP029289.1			DFR85_RS28995	2398750..2399448	+	WP_110271281.1	mkCas0191	cas5
Acidianus_brierleyi_DSM_1651	NZ_CP029289.1		CAS-III-D	DFR85_RS29010	2401691..2403679	+	WP_110271283.1	cls000742	cas10
Acidianus_brierleyi_DSM_1651	NZ_CP029289.1			DFR85_RS29015	2403666..2404196	+	WP_110271284.1	COG1337	csm3gr7
Acidianus_brierleyi_DSM_1651	NZ_CP029289.1			DFR85_RS29020	2404177..2404602	+	WP_110271285.1	icity0014	csx10gr5
Acidianus_brierleyi_DSM_1651	NZ_CP029289.1		CAS-III-D	DFR85_RS29325	2472886..2473314	+	WP_110271332.1	mkCas0099	csm2gr11
Acidianus_brierleyi_DSM_1651	NZ_CP029289.1			DFR85_RS29330	2473295..2473981	+	WP_110271333.1	cd09683	csm3gr7
Acidianus_brierleyi_DSM_1651	NZ_CP029289.1			DFR85_RS29335	2473978..2474823	+	WP_110271334.1	cd09683	csm3gr7
Acidianus_brierleyi_DSM_1651	NZ_CP029289.1			DFR85_RS29340	2474786..2475601	+	WP_110271335.1	cd09683	csm3gr7
Acidianus_brierleyi_DSM_1651	NZ_CP029289.1			DFR85_RS29345	2475598..2475753	+	WP_162582847.1		hypothetical protein
Acidianus_brierleyi_DSM_1651	NZ_CP029289.1			DFR85_RS29350	2475890..2478151	+	WP_110271336.1	mkCas0133	cas10
Acidianus_brierleyi_DSM_1651	NZ_CP029289.1			DFR85_RS29355	2478148..2478735	+	WP_110271337.1	COG1337	csm3gr7
Acidianus_brierleyi_DSM_1651	NZ_CP029289.1			DFR85_RS29360	2478726..2479649	+	WP_110271338.1	mkCas0153	csx10gr5
Acidianus_brierleyi_DSM_1651	NZ_CP029289.1			DFR85_RS29365	2479651..2480439	+	WP_110271339.1	icity0012	csm3gr7
--------------------------------------
Acidianus_hospitalis_W1	NC_015518.1	2	CAS-III-D	AHOS_RS01880	362959..365517	+	WP_013775170.1	COG1353	cas10
Acidianus_hospitalis_W1	NC_015518.1			AHOS_RS01885	365504..366034	+	WP_048054498.1	COG1337	csm3gr7
Acidianus_hospitalis_W1	NC_015518.1			AHOS_RS01890	366015..366977	+	WP_013775172.1	icity0014	csx10gr5
Acidianus_hospitalis_W1	NC_015518.1			AHOS_RS01895	366967..367326	+	WP_013775173.1	mkCas0186	csm2gr11
Acidianus_hospitalis_W1	NC_015518.1			AHOS_RS01900	367319..368071	+	WP_048054499.1	COG1337	csm3gr7
Acidianus_hospitalis_W1	NC_015518.1			AHOS_RS01905	368068..368880	+	WP_013775175.1	COG1337	csm3gr7
Acidianus_hospitalis_W1	NC_015518.1			AHOS_RS01910	368856..369587	+	WP_013775176.1	COG1337	csm3gr7
Acidianus_hospitalis_W1	NC_015518.1		CAS-I-A	AHOS_RS09080	1577709..1578692	-	WP_013776533.1	cd09724	cas8a1
Acidianus_hospitalis_W1	NC_015518.1			AHOS_RS09085	1578673..1579389	-	WP_013776534.1	cd10013	cas3HD
Acidianus_hospitalis_W1	NC_015518.1			AHOS_RS09090	1579373..1580830	-	WP_013776535.1	COG1203	cas3
Acidianus_hospitalis_W1	NC_015518.1			AHOS_RS09095	1580814..1581536	-	WP_013776536.1	COG1688	cas5
Acidianus_hospitalis_W1	NC_015518.1			AHOS_RS09100	1581552..1582520	-	WP_013776537.1	cd09685	cas7
Acidianus_hospitalis_W1	NC_015518.1			AHOS_RS09105	1582517..1582918	-	WP_013776538.1	pfam09702	csa5gr11
--------------------------------------
Acidianus_manzaensis_YN-25	NZ_CP020477.1	4	CAS-III-D	B6F84_RS00010	1865..2437	-	WP_148690316.1	icity0012	csm3gr7
Acidianus_manzaensis_YN-25	NZ_CP020477.1			B6F84_RS00015	2434..3297	-	WP_148692776.1	mkCas0153	csx10gr5
Acidianus_manzaensis_YN-25	NZ_CP020477.1			B6F84_RS00020	3356..3964	-	WP_148690317.1	COG1337	csm3gr7
Acidianus_manzaensis_YN-25	NZ_CP020477.1			B6F84_RS00025	3961..6462	-	WP_148690318.1	cd09641,mkCas0133	cas3HD,cas10
Acidianus_manzaensis_YN-25	NZ_CP020477.1			B6F84_RS00030	6622..7365	-	WP_148692777.1	cd09683	csm3gr7
Acidianus_manzaensis_YN-25	NZ_CP020477.1			B6F84_RS00035	7418..8254	-	WP_148690319.1	cd09683	csm3gr7
Acidianus_manzaensis_YN-25	NZ_CP020477.1			B6F84_RS00040	8248..9003	-	WP_148690320.1	cd09683	csm3gr7
Acidianus_manzaensis_YN-25	NZ_CP020477.1		CAS-I-A	B6F84_RS00060	26151..27923	-	WP_148690323.1	COG1203	cas3
Acidianus_manzaensis_YN-25	NZ_CP020477.1			B6F84_RS00065	28485..29561	-	WP_148690324.1	cls000157	cas8a7
Acidianus_manzaensis_YN-25	NZ_CP020477.1			B6F84_RS00070	29540..30328	-	WP_148690325.1	cd09649	cas5
Acidianus_manzaensis_YN-25	NZ_CP020477.1			B6F84_RS00075	30373..31350	-	WP_148690326.1	cd09685	cas7
Acidianus_manzaensis_YN-25	NZ_CP020477.1			B6F84_RS00080	31353..31838	-	WP_148690327.1	cls000086	csa5gr11
Acidianus_manzaensis_YN-25	NZ_CP020477.1		CAS-III-D	B6F84_RS00110	60700..63255	+	WP_148690333.1	cd00077,mkCas0133	HDc,cas10
Acidianus_manzaensis_YN-25	NZ_CP020477.1			B6F84_RS00115	63252..63809	+	WP_148690334.1	COG1337	csm3gr7
Acidianus_manzaensis_YN-25	NZ_CP020477.1			B6F84_RS00120	63775..64731	+	WP_148690335.1	icity0014	csx10gr5
Acidianus_manzaensis_YN-25	NZ_CP020477.1			B6F84_RS00125	64688..65086	+	WP_148690336.1	mkCas0186	csm2gr11
Acidianus_manzaensis_YN-25	NZ_CP020477.1			B6F84_RS00130	65092..65850	+	WP_148690337.1	cd09683	csm3gr7
Acidianus_manzaensis_YN-25	NZ_CP020477.1			B6F84_RS00135	65847..66674	+	WP_148690338.1	COG1337	csm3gr7
Acidianus_manzaensis_YN-25	NZ_CP020477.1			B6F84_RS00140	66671..67408	+	WP_148690339.1	cd09726	csm3gr7
Acidianus_manzaensis_YN-25	NZ_CP020477.1		CAS-I-D	B6F84_RS13755	2680709..2681494	-	WP_148692771.1	mkCas0129	csc1gr5
Acidianus_manzaensis_YN-25	NZ_CP020477.1			B6F84_RS13760	2681491..2682528	-	WP_148692772.1	cd09709	csc2gr7
Acidianus_manzaensis_YN-25	NZ_CP020477.1			B6F84_RS13765	2682515..2685058	-	WP_148692773.1	cls000132	cas10d
--------------------------------------
Acidianus_sulfidivorans_JP7	NZ_CP029288.2	5	CAS-III-D	DFR86_RS11105	13813..14226	+	WP_110381033.1	mkCas0099	csm2gr11
Acidianus_sulfidivorans_JP7	NZ_CP029288.2			DFR86_RS11360	14232..14975	+	WP_168360658.1	cd09683	csm3gr7
Acidianus_sulfidivorans_JP7	NZ_CP029288.2			DFR86_RS11500	14968..15819	+	WP_110379006.1	cd09683	csm3gr7
Acidianus_sulfidivorans_JP7	NZ_CP029288.2			DFR86_RS11790	15791..16603	+	WP_110379007.1	COG1337	csm3gr7
Acidianus_sulfidivorans_JP7	NZ_CP029288.2			DFR86_RS11905	16606..16770	+	WP_168360659.1		hypothetical protein
Acidianus_sulfidivorans_JP7	NZ_CP029288.2			DFR86_RS11910	16760..19351	+	WP_110379008.1	cd00077,mkCas0133	HDc,cas10
Acidianus_sulfidivorans_JP7	NZ_CP029288.2			DFR86_RS11915	19351..19989	+	WP_110381034.1	COG1337	csm3gr7
Acidianus_sulfidivorans_JP7	NZ_CP029288.2			DFR86_RS11920	20031..20909	+	WP_110381035.1	mkCas0153	csx10gr5
Acidianus_sulfidivorans_JP7	NZ_CP029288.2			DFR86_RS11925	20913..21635	+	WP_110379009.1	icity0012	csm3gr7
Acidianus_sulfidivorans_JP7	NZ_CP029288.2		CAS-III-D	DFR86_RS23160	2143009..2143434	+	WP_110380969.1	mkCas0186	csm2gr11
Acidianus_sulfidivorans_JP7	NZ_CP029288.2			DFR86_RS23165	2143424..2144164	+	WP_162569073.1	COG1337	csm3gr7
Acidianus_sulfidivorans_JP7	NZ_CP029288.2			DFR86_RS23170	2144161..2144970	+	WP_110380971.1	cd09683	csm3gr7
Acidianus_sulfidivorans_JP7	NZ_CP029288.2			DFR86_RS23175	2144955..2145704	+	WP_110380972.1	cd09726	csm3gr7
Acidianus_sulfidivorans_JP7	NZ_CP029288.2			DFR86_RS23180	2145679..2146143	+	WP_162569075.1	Unknown	Unknown
Acidianus_sulfidivorans_JP7	NZ_CP029288.2			DFR86_RS23185	2146415..2147332	-	WP_110380974.1	icity0014	csx10gr5
Acidianus_sulfidivorans_JP7	NZ_CP029288.2			DFR86_RS23190	2147298..2147891	-	WP_110380975.1	COG1337	csm3gr7
Acidianus_sulfidivorans_JP7	NZ_CP029288.2			DFR86_RS23195	2147888..2150461	-	WP_110380976.1	cd00077,mkCas0133	HDc,cas10
Acidianus_sulfidivorans_JP7	NZ_CP029288.2		CAS-I-A	DFR86_RS23315	2177931..2178353	+	WP_110380995.1	pfam09702	csa5gr11
Acidianus_sulfidivorans_JP7	NZ_CP029288.2			DFR86_RS23320	2178350..2179315	+	WP_110380996.1	cd09685	cas7
Acidianus_sulfidivorans_JP7	NZ_CP029288.2			DFR86_RS23325	2179322..2180044	+	WP_110380997.1	COG1688	cas5
Acidianus_sulfidivorans_JP7	NZ_CP029288.2			DFR86_RS23330	2180028..2181545	+	WP_110380998.1	COG1203	cas3
Acidianus_sulfidivorans_JP7	NZ_CP029288.2			DFR86_RS23335	2181542..2182267	+	WP_110380999.1	COG2254	cas3HD
Acidianus_sulfidivorans_JP7	NZ_CP029288.2			DFR86_RS23340	2182248..2183285	+	WP_110381000.1	cd09724	cas8a1
Acidianus_sulfidivorans_JP7	NZ_CP029288.2		CAS-III-B	DFR86_RS23380	2197185..2198759	-	WP_110381006.1	cd09657	cmr1gr7
Acidianus_sulfidivorans_JP7	NZ_CP029288.2			DFR86_RS23385	2198772..2199662	-	WP_110381007.1	C19_cmr3gr5_1	cmr3gr5
Acidianus_sulfidivorans_JP7	NZ_CP029288.2			DFR86_RS23390	2199665..2202361	-	WP_162569091.1	cls000742	cas10
Acidianus_sulfidivorans_JP7	NZ_CP029288.2			DFR86_RS23395	2202345..2203238	-	WP_110381009.1	COG1604	cmr6gr7
Acidianus_sulfidivorans_JP7	NZ_CP029288.2			DFR86_RS23400	2203238..2204086	-	WP_110381010.1	COG1336	cmr4gr7
Acidianus_sulfidivorans_JP7	NZ_CP029288.2			DFR86_RS23405	2204148..2204591	-	WP_110381011.1	mkCas0172	cmr5gr11
Acidianus_sulfidivorans_JP7	NZ_CP029288.2		CAS-I-D	DFR86_RS23425	2207868..2210477	+	WP_162569093.1	cls000132	cas10d
Acidianus_sulfidivorans_JP7	NZ_CP029288.2			DFR86_RS23430	2210470..2211558	+	WP_110381015.1	cd09709	csc2gr7
Acidianus_sulfidivorans_JP7	NZ_CP029288.2			DFR86_RS23435	2211560..2212324	+	WP_110381016.1	mkCas0129	csc1gr5
Acidianus_sulfidivorans_JP7	NZ_CP029288.2			DFR86_RS23440	2212321..2214234	+	WP_110381017.1	icity0004	cas3d
--------------------------------------
Metallosphaera_cuprina_Ar-4	NC_015435.1	2	CAS-III-D	MCUP_RS05335	1019726..1020532	-	WP_013737739.1	icity0012	csm3gr7
Metallosphaera_cuprina_Ar-4	NC_015435.1			MCUP_RS05340	1020529..1021530	-	WP_013737740.1	mkCas0153	csx10gr5
Metallosphaera_cuprina_Ar-4	NC_015435.1			MCUP_RS05345	1021527..1022216	-	WP_013737741.1	COG1337	csm3gr7
Metallosphaera_cuprina_Ar-4	NC_015435.1			MCUP_RS05350	1022213..1025014	-	WP_013737742.1	cd00077,mkCas0133	HDc,cas10
Metallosphaera_cuprina_Ar-4	NC_015435.1			MCUP_RS05355	1025169..1026056	-	WP_048057513.1	cd09683	csm3gr7
Metallosphaera_cuprina_Ar-4	NC_015435.1			MCUP_RS05360	1026059..1026868	-	WP_013737746.1	cd09683	csm3gr7
Metallosphaera_cuprina_Ar-4	NC_015435.1			MCUP_RS05365	1026882..1027655	-	WP_048057514.1	cd09683	csm3gr7
Metallosphaera_cuprina_Ar-4	NC_015435.1			MCUP_RS05370	1027661..1028272	-	WP_048057515.1	mkCas0099	csm2gr11
Metallosphaera_cuprina_Ar-4	NC_015435.1			MCUP_RS05375	1028350..1028736	-	WP_048057516.1	mkCas0099	csm2gr11
Metallosphaera_cuprina_Ar-4	NC_015435.1		CAS-I-A	MCUP_RS05390	1031893..1032288	+	WP_013737753.1	pfam09702	csa5gr11
Metallosphaera_cuprina_Ar-4	NC_015435.1			MCUP_RS05395	1032285..1033283	+	WP_013737754.1	cd09685	cas7
Metallosphaera_cuprina_Ar-4	NC_015435.1			MCUP_RS05400	1033298..1034044	+	WP_013737755.1	cd09753	cas5
Metallosphaera_cuprina_Ar-4	NC_015435.1			MCUP_RS05405	1034037..1035533	+	WP_013737756.1	COG1203	cas3
Metallosphaera_cuprina_Ar-4	NC_015435.1			MCUP_RS05410	1035530..1036327	+	WP_013737757.1	cd10013	cas3HD
Metallosphaera_cuprina_Ar-4	NC_015435.1			MCUP_RS05415	1036317..1037372	+	WP_013737758.1	cd09724	cas8a1
--------------------------------------
Metallosphaera_hakonensis_HO1-1	NZ_CP029287.2	4	CAS-III unclassified	DFR87_RS13580	138720..139382	-	WP_054836760.1	mkCas0095	csm3gr7
Metallosphaera_hakonensis_HO1-1	NZ_CP029287.2			DFR87_RS13585	139379..139696	-	WP_054836759.1	icity0034	PEPT_D
Metallosphaera_hakonensis_HO1-1	NZ_CP029287.2			DFR87_RS13590	139693..140889	-	WP_110368684.1	COG1337	csm3gr7
Metallosphaera_hakonensis_HO1-1	NZ_CP029287.2			DFR87_RS13595	140864..141208	-	WP_110368685.1	Unknown	Unknown
Metallosphaera_hakonensis_HO1-1	NZ_CP029287.2			DFR87_RS13600	141537..142001	-	WP_110368686.1	mkCas0156	csx26
Metallosphaera_hakonensis_HO1-1	NZ_CP029287.2			DFR87_RS13605	141992..142804	-	WP_054836756.1	mkCas0154	csm4gr5
Metallosphaera_hakonensis_HO1-1	NZ_CP029287.2			DFR87_RS13610	142801..145452	-	WP_110368687.1	mkCas0083	cas10
Metallosphaera_hakonensis_HO1-1	NZ_CP029287.2		CAS-I-B	DFR87_RS14815	399319..401058	+	WP_054837447.1	cd09730	cas8b1
Metallosphaera_hakonensis_HO1-1	NZ_CP029287.2			DFR87_RS14820	401051..401938	+	WP_110368792.1	pfam05107	cas7b
Metallosphaera_hakonensis_HO1-1	NZ_CP029287.2			DFR87_RS14825	401952..402647	+	WP_054837444.1	mkCas0191	cas5
Metallosphaera_hakonensis_HO1-1	NZ_CP029287.2			DFR87_RS14830	402998..405131	+	WP_110368793.1	COG1203	cas3
Metallosphaera_hakonensis_HO1-1	NZ_CP029287.2		CAS-III-D	DFR87_RS14910	424079..424519	+	WP_146208173.1	mkCas0099	csm2gr11
Metallosphaera_hakonensis_HO1-1	NZ_CP029287.2			DFR87_RS14915	424529..425251	+	WP_110368799.1	cd09683	csm3gr7
Metallosphaera_hakonensis_HO1-1	NZ_CP029287.2			DFR87_RS14920	425245..426072	+	WP_110368800.1	cd09683	csm3gr7
Metallosphaera_hakonensis_HO1-1	NZ_CP029287.2			DFR87_RS14925	426047..426868	+	WP_054837057.1	cd09683	csm3gr7
Metallosphaera_hakonensis_HO1-1	NZ_CP029287.2			DFR87_RS14930	426856..427041	+	WP_110368801.1	Unknown	Unknown
Metallosphaera_hakonensis_HO1-1	NZ_CP029287.2			DFR87_RS14935	427031..429751	+	WP_110368802.1	cd09680,mkCas0133	cas10,cas10
Metallosphaera_hakonensis_HO1-1	NZ_CP029287.2			DFR87_RS14940	429748..430383	+	WP_054837054.1	COG1337	csm3gr7
Metallosphaera_hakonensis_HO1-1	NZ_CP029287.2			DFR87_RS14945	430380..431339	+	WP_146208175.1	mkCas0153	csx10gr5
Metallosphaera_hakonensis_HO1-1	NZ_CP029287.2			DFR87_RS14950	431336..432100	+	WP_054837052.1	icity0012	csm3gr7
Metallosphaera_hakonensis_HO1-1	NZ_CP029287.2		CAS-III-A	DFR87_RS26000	2514868..2517240	-	WP_110369681.1	COG1353	cas10
Metallosphaera_hakonensis_HO1-1	NZ_CP029287.2			DFR87_RS26005	2517247..2518257	-	WP_054837106.1	mkCas0182	csm5gr7
Metallosphaera_hakonensis_HO1-1	NZ_CP029287.2			DFR87_RS26010	2518254..2519210	-	WP_054837110.1	cd09684	csm3gr7
Metallosphaera_hakonensis_HO1-1	NZ_CP029287.2			DFR87_RS26015	2519216..2519566	-	WP_110369863.1	mkCas0157	csm2gr11
Metallosphaera_hakonensis_HO1-1	NZ_CP029287.2			DFR87_RS26020	2519990..>2520578	-	frameshifted; internal stop; incomplete		InsA, InsB
Metallosphaera_hakonensis_HO1-1	NZ_CP029287.2			DFR87_RS26025	2521065..2522015	-	WP_110369712.1	COG1662	InsA, InsB
Metallosphaera_hakonensis_HO1-1	NZ_CP029287.2			DFR87_RS26030	2522284..2522487	-	WP_168364300.1		hypothetical
Metallosphaera_hakonensis_HO1-1	NZ_CP029287.2			DFR87_RS26035	2522499..2523446	-	WP_110369683.1		hypothetical
Metallosphaera_hakonensis_HO1-1	NZ_CP029287.2			DFR87_RS26040	2523968..2524393	-	WP_054837103.1		hypothetical
Metallosphaera_hakonensis_HO1-1	NZ_CP029287.2			DFR87_RS26045	2524881..2525720	+	WP_110369685.1	cd09663	csm4gr5
--------------------------------------
Metallosphaera_prunae_Ron12/II	CP031156.1	2	CAS-III-D	DFR88_00685	148122..148955	-	QCO29185.1	cd09726	csm3gr7
Metallosphaera_prunae_Ron12/II	CP031156.1			DFR88_00690	148952..149917	-	QCO29186.1	mkCas0153	csx10gr5
Metallosphaera_prunae_Ron12/II	CP031156.1			DFR88_00695	149899..150534	-	QCO29187.1	COG1337	csm3gr7
Metallosphaera_prunae_Ron12/II	CP031156.1			DFR88_00700	150531..153191	-	QCO29188.1	mkCas0133	cas10
Metallosphaera_prunae_Ron12/II	CP031156.1			DFR88_00705	153341..154168	-	QCO29189.1	cd09726	csm3gr7
Metallosphaera_prunae_Ron12/II	CP031156.1			DFR88_00710	154143..154991	-	QCO29190.1	cd09683	csm3gr7
Metallosphaera_prunae_Ron12/II	CP031156.1			DFR88_00715	154991..155755	-	QCO29191.1	cd09683	csm3gr7
Metallosphaera_prunae_Ron12/II	CP031156.1			DFR88_00720	155763..156209	-	QCO29192.1	mkCas0099	csm2gr11
Metallosphaera_prunae_Ron12/II	CP031156.1		CAS-I-A	DFR88_00800	190657..191052	+	QCO29206.1	pfam09702	csa5gr11
Metallosphaera_prunae_Ron12/II	CP031156.1			DFR88_00805	191049..192020	+	QCO29207.1	cd09685	cas7
Metallosphaera_prunae_Ron12/II	CP031156.1			DFR88_00810	192020..192745	+	QCO29208.1	cd09753	cas5
Metallosphaera_prunae_Ron12/II	CP031156.1			DFR88_00815	192729..194207	+	QCO29209.1	COG1203	cas3
Metallosphaera_prunae_Ron12/II	CP031156.1			DFR88_00820	194204..194962	+	QCO29210.1	cd10013	cas3HD
Metallosphaera_prunae_Ron12/II	CP031156.1			DFR88_00825	194952..195980	+	QCO29211.1	cd09724	cas8a1
--------------------------------------
Metallosphaera_sedula_ARS50-1	NZ_CP012172.1	2	CAS-I-A	MsedA_RS05755	1076183..1077211	-	WP_048806921.1	cd09724	cas8a1
Metallosphaera_sedula_ARS50-1	NZ_CP012172.1			MsedA_RS05760	1077201..1077959	-	WP_012021088.1	cd10013	cas3HD
Metallosphaera_sedula_ARS50-1	NZ_CP012172.1			MsedA_RS05765	1077956..1079434	-	WP_012021089.1	COG1203	cas3
Metallosphaera_sedula_ARS50-1	NZ_CP012172.1			MsedA_RS05770	1079418..1080143	-	WP_012021090.1	cd09753	cas5
Metallosphaera_sedula_ARS50-1	NZ_CP012172.1			MsedA_RS05775	1080143..1081114	-	WP_012021091.1	cd09685	cas7
Metallosphaera_sedula_ARS50-1	NZ_CP012172.1			MsedA_RS05780	1081141..1081506	-	WP_012021092.1	pfam09702	csa5gr11
Metallosphaera_sedula_ARS50-1	NZ_CP012172.1		CAS-III-D	MsedA_RS05860	1123686..1124132	+	WP_012021107.1	mkCas0099	csm2gr11
Metallosphaera_sedula_ARS50-1	NZ_CP012172.1			MsedA_RS05865	1124140..1124904	+	WP_012021108.1	cd09683	csm3gr7
Metallosphaera_sedula_ARS50-1	NZ_CP012172.1			MsedA_RS05870	1124904..1125752	+	WP_012021109.1	cd09683	csm3gr7
Metallosphaera_sedula_ARS50-1	NZ_CP012172.1			MsedA_RS05875	1125727..1126554	+	WP_012021110.1	cd09683	csm3gr7
Metallosphaera_sedula_ARS50-1	NZ_CP012172.1			MsedA_RS05880	1126704..1129364	+	WP_012021111.1	cd00077,mkCas0133	HDc,cas10
Metallosphaera_sedula_ARS50-1	NZ_CP012172.1			MsedA_RS05885	1129361..1129996	+	WP_012021112.1	COG1337	csm3gr7
Metallosphaera_sedula_ARS50-1	NZ_CP012172.1			MsedA_RS05890	1129978..1130943	+	WP_012021113.1	mkCas0153	csx10gr5
Metallosphaera_sedula_ARS50-1	NZ_CP012172.1			MsedA_RS05895	1130940..1131773	+	WP_012021114.1	icity0012	csm3gr7
--------------------------------------
Metallosphaera_sedula_ARS50-2	NZ_CP012173.1	2	CAS-I-A	MsedB_RS05765	1076179..1077207	-	WP_048806921.1	cd09724	cas8a1
Metallosphaera_sedula_ARS50-2	NZ_CP012173.1			MsedB_RS05770	1077197..1077955	-	WP_012021088.1	cd10013	cas3HD
Metallosphaera_sedula_ARS50-2	NZ_CP012173.1			MsedB_RS05775	1077952..1079430	-	WP_012021089.1	COG1203	cas3
Metallosphaera_sedula_ARS50-2	NZ_CP012173.1			MsedB_RS05780	1079414..1080139	-	WP_012021090.1	cd09753	cas5
Metallosphaera_sedula_ARS50-2	NZ_CP012173.1			MsedB_RS05785	1080139..1081110	-	WP_012021091.1	cd09685	cas7
Metallosphaera_sedula_ARS50-2	NZ_CP012173.1			MsedB_RS05790	1081137..1081502	-	WP_012021092.1	pfam09702	csa5gr11
Metallosphaera_sedula_ARS50-2	NZ_CP012173.1		CAS-III-D	MsedB_RS05870	1123682..1124128	+	WP_012021107.1	mkCas0099	csm2gr11
Metallosphaera_sedula_ARS50-2	NZ_CP012173.1			MsedB_RS05875	1124136..1124900	+	WP_012021108.1	cd09683	csm3gr7
Metallosphaera_sedula_ARS50-2	NZ_CP012173.1			MsedB_RS05880	1124900..1125748	+	WP_012021109.1	cd09683	csm3gr7
Metallosphaera_sedula_ARS50-2	NZ_CP012173.1			MsedB_RS12165	1126554..1126703	+	WP_155464946.1		hypothetical protein
Metallosphaera_sedula_ARS50-2	NZ_CP012173.1			MsedB_RS05885	1125723..1126550	+	WP_012021110.1	cd09683	csm3gr7
Metallosphaera_sedula_ARS50-2	NZ_CP012173.1			MsedB_RS05890	1126700..1129360	+	WP_012021111.1	cd00077,mkCas0133	HDc,cas10
Metallosphaera_sedula_ARS50-2	NZ_CP012173.1			MsedB_RS05895	1129357..1129992	+	WP_012021112.1	COG1337	csm3gr7
Metallosphaera_sedula_ARS50-2	NZ_CP012173.1			MsedB_RS05900	1129974..1130939	+	WP_048060064.1	mkCas0153	csx10gr5
Metallosphaera_sedula_ARS50-2	NZ_CP012173.1			MsedB_RS05905	1130936..1131769	+	WP_012021114.1	icity0012	csm3gr7
--------------------------------------
Metallosphaera_sedula_ARS120-1	NZ_CP012174.1	2	CAS-I-A	MsedC_RS05760	1076181..1077209	-	WP_053093317.1	cd09724	cas8a1
Metallosphaera_sedula_ARS120-1	NZ_CP012174.1			MsedC_RS05765	1077199..1077957	-	WP_012021088.1	cd10013	cas3HD
Metallosphaera_sedula_ARS120-1	NZ_CP012174.1			MsedC_RS05770	1077954..1079432	-	WP_012021089.1	COG1203	cas3
Metallosphaera_sedula_ARS120-1	NZ_CP012174.1			MsedC_RS05775	1079416..1080141	-	WP_012021090.1	cd09753	cas5
Metallosphaera_sedula_ARS120-1	NZ_CP012174.1			MsedC_RS05780	1080141..1081112	-	WP_012021091.1	cd09685	cas7
Metallosphaera_sedula_ARS120-1	NZ_CP012174.1			MsedC_RS05785	1081139..1081504	-	WP_012021092.1	pfam09702	csa5gr11
Metallosphaera_sedula_ARS120-1	NZ_CP012174.1		CAS-III-D	MsedC_RS05865	1123672..1124130	+	WP_012021107.1	mkCas0099	csm2gr11
Metallosphaera_sedula_ARS120-1	NZ_CP012174.1			MsedC_RS05870	1124138..1124902	+	WP_012021108.1	cd09683	csm3gr7
Metallosphaera_sedula_ARS120-1	NZ_CP012174.1			MsedC_RS05875	1124902..1125750	+	WP_012021109.1	cd09683	csm3gr7
Metallosphaera_sedula_ARS120-1	NZ_CP012174.1			MsedC_RS05880	1125725..1126552	+	WP_012021110.1	cd09683	csm3gr7
Metallosphaera_sedula_ARS120-1	NZ_CP012174.1			MsedC_RS12160	1126556..1126705	+	WP_155464946.1		hypothetical protein
Metallosphaera_sedula_ARS120-1	NZ_CP012174.1			MsedC_RS05885	1126702..1129362	+	WP_012021111.1	cd00077,mkCas0133	HDc,cas10
Metallosphaera_sedula_ARS120-1	NZ_CP012174.1			MsedC_RS05890	1129359..1129994	+	WP_012021112.1	COG1337	csm3gr7
Metallosphaera_sedula_ARS120-1	NZ_CP012174.1			MsedC_RS05895	1129991..1130941	+	WP_012021113.1	mkCas0153	csx10gr5
Metallosphaera_sedula_ARS120-1	NZ_CP012174.1			MsedC_RS05900	1130938..1131771	+	WP_012021114.1	icity0012	csm3gr7
--------------------------------------
Metallosphaera_sedula_ARS120-2	NZ_CP012175.1	2	CAS-I-A	MsedD_RS05760	1076183..1077211	-	WP_053093317.1	cd09724	cas8a1
Metallosphaera_sedula_ARS120-2	NZ_CP012175.1			MsedD_RS05765	1077201..1077959	-	WP_012021088.1	cd10013	cas3HD
Metallosphaera_sedula_ARS120-2	NZ_CP012175.1			MsedD_RS05770	1077956..1079434	-	WP_012021089.1	COG1203	cas3
Metallosphaera_sedula_ARS120-2	NZ_CP012175.1			MsedD_RS05775	1079418..1080143	-	WP_012021090.1	cd09753	cas5
Metallosphaera_sedula_ARS120-2	NZ_CP012175.1			MsedD_RS05780	1080143..1081114	-	WP_012021091.1	cd09685	cas7
Metallosphaera_sedula_ARS120-2	NZ_CP012175.1			MsedD_RS05785	1081141..1081506	-	WP_012021092.1	pfam09702	csa5gr11
Metallosphaera_sedula_ARS120-2	NZ_CP012175.1		CAS-III-D	MsedD_RS05865	1123674..1124132	+	WP_012021107.1	mkCas0099	csm2gr11
Metallosphaera_sedula_ARS120-2	NZ_CP012175.1			MsedD_RS05870	1124140..1124904	+	WP_012021108.1	cd09683	csm3gr7
Metallosphaera_sedula_ARS120-2	NZ_CP012175.1			MsedD_RS05875	1124904..1125752	+	WP_012021109.1	cd09683	csm3gr7
Metallosphaera_sedula_ARS120-2	NZ_CP012175.1			MsedD_RS05880	1125727..1126554	+	WP_012021110.1	cd09683	csm3gr7
Metallosphaera_sedula_ARS120-2	NZ_CP012175.1			MsedD_RS12160	1126558..1126707	+	WP_155464946.1		hypothetical protein
Metallosphaera_sedula_ARS120-2	NZ_CP012175.1			MsedD_RS05885	1126704..1129364	+	WP_012021111.1	cd00077,mkCas0133	HDc,cas10
Metallosphaera_sedula_ARS120-2	NZ_CP012175.1			MsedD_RS05890	1129361..1129996	+	WP_012021112.1	COG1337	csm3gr7
Metallosphaera_sedula_ARS120-2	NZ_CP012175.1			MsedD_RS05895	1129993..1130943	+	WP_012021113.1	mkCas0153	csx10gr5
Metallosphaera_sedula_ARS120-2	NZ_CP012175.1			MsedD_RS05900	1130940..1131773	+	WP_012021114.1	icity0012	csm3gr7
--------------------------------------
Metallosphaera_sedula_DSM_5348	NC_009440.1	2	CAS-I-A	MSED_RS05775	1076167..1077195	-	WP_012021087.1	cd09724	cas8a1
Metallosphaera_sedula_DSM_5348	NC_009440.1			MSED_RS05780	1077185..1077943	-	WP_012021088.1	cd10013	cas3HD
Metallosphaera_sedula_DSM_5348	NC_009440.1			MSED_RS05785	1077940..1079418	-	WP_012021089.1	COG1203	cas3
Metallosphaera_sedula_DSM_5348	NC_009440.1			MSED_RS05790	1079402..1080127	-	WP_012021090.1	cd09753	cas5
Metallosphaera_sedula_DSM_5348	NC_009440.1			MSED_RS05795	1080127..1081098	-	WP_012021091.1	cd09685	cas7
Metallosphaera_sedula_DSM_5348	NC_009440.1			MSED_RS05800	1081125..1081490	-	WP_012021092.1	pfam09702	csa5gr11
Metallosphaera_sedula_DSM_5348	NC_009440.1		CAS-III-D	MSED_RS05880	1123670..1124116	+	WP_012021107.1	mkCas0099	csm2gr11
Metallosphaera_sedula_DSM_5348	NC_009440.1			MSED_RS05885	1124124..1124888	+	WP_012021108.1	cd09683	csm3gr7
Metallosphaera_sedula_DSM_5348	NC_009440.1			MSED_RS05890	1124888..1125736	+	WP_012021109.1	cd09683	csm3gr7
Metallosphaera_sedula_DSM_5348	NC_009440.1			MSED_RS05895	1125711..1126538	+	WP_012021110.1	cd09683	csm3gr7
Metallosphaera_sedula_DSM_5348	NC_009440.1			MSED_RS05900	1126688..1129348	+	WP_012021111.1	cd00077,mkCas0133	HDc,cas10
Metallosphaera_sedula_DSM_5348	NC_009440.1			MSED_RS05905	1129345..1129980	+	WP_012021112.1	COG1337	csm3gr7
Metallosphaera_sedula_DSM_5348	NC_009440.1			MSED_RS05910	1129962..1130927	+	WP_012021113.1	mkCas0153	csx10gr5
Metallosphaera_sedula_DSM_5348	NC_009440.1			MSED_RS05915	1130924..1131757	+	WP_012021114.1	icity0012	csm3gr7
--------------------------------------
Metallosphaera_sedula_SARC-M1	NZ_CP012176.1	2	CAS-I-A	MsedE_RS05780	1076183..1077211	-	WP_053093317.1	cd09724	cas8a1
Metallosphaera_sedula_SARC-M1	NZ_CP012176.1			MsedE_RS05785	1077201..1077959	-	WP_012021088.1	cd10013	cas3HD
Metallosphaera_sedula_SARC-M1	NZ_CP012176.1			MsedE_RS05790	1077956..1079434	-	WP_012021089.1	COG1203	cas3
Metallosphaera_sedula_SARC-M1	NZ_CP012176.1			MsedE_RS05795	1079418..1080143	-	WP_012021090.1	cd09753	cas5
Metallosphaera_sedula_SARC-M1	NZ_CP012176.1			MsedE_RS05800	1080143..1081114	-	WP_012021091.1	cd09685	cas7
Metallosphaera_sedula_SARC-M1	NZ_CP012176.1			MsedE_RS05805	1081141..1081506	-	WP_012021092.1	pfam09702	csa5gr11
Metallosphaera_sedula_SARC-M1	NZ_CP012176.1		CAS-III-D	MsedE_RS05885	1123686..1124132	+	WP_048060063.1	mkCas0099	csm2gr11
Metallosphaera_sedula_SARC-M1	NZ_CP012176.1			MsedE_RS05890	1124140..1124904	+	WP_012021108.1	cd09683	csm3gr7
Metallosphaera_sedula_SARC-M1	NZ_CP012176.1			MsedE_RS05895	1124904..1125752	+	WP_012021109.1	cd09683	csm3gr7
Metallosphaera_sedula_SARC-M1	NZ_CP012176.1			MsedE_RS05900	1125727..1126554	+	WP_012021110.1	cd09683	csm3gr7
Metallosphaera_sedula_SARC-M1	NZ_CP012176.1			MsedE_RS12095	1126558..1126707	+	WP_155464946.1		hypothetical protein
Metallosphaera_sedula_SARC-M1	NZ_CP012176.1			MsedE_RS05905	1126704..1129364	+	WP_012021111.1	cd00077,mkCas0133	HDc,cas10
Metallosphaera_sedula_SARC-M1	NZ_CP012176.1			MsedE_RS05910	1129361..1129996	+	WP_012021112.1	COG1337	csm3gr7
Metallosphaera_sedula_SARC-M1	NZ_CP012176.1			MsedE_RS05915	1129993..1130943	+	WP_012021113.1	mkCas0153	csx10gr5
Metallosphaera_sedula_SARC-M1	NZ_CP012176.1			MsedE_RS05920	1130940..1131773	+	WP_012021114.1	icity0012	csm3gr7
--------------------------------------
Metallosphaera_tengchongensis_Ric-A	NZ_CP049074.1	2	CAS-I-A	GWK48_RS10270	1913730..1914125	+	WP_174632751.1	pfam09702	csa5gr11
Metallosphaera_tengchongensis_Ric-A	NZ_CP049074.1			GWK48_RS10275	1914130..1915086	+	WP_174632019.1	cd09685	cas7
Metallosphaera_tengchongensis_Ric-A	NZ_CP049074.1			GWK48_RS10280	1915100..1915819	+	WP_174632021.1	cd09753	cas5
Metallosphaera_tengchongensis_Ric-A	NZ_CP049074.1			GWK48_RS10285	1915812..1917275	+	WP_174632753.1	COG1203	cas3
Metallosphaera_tengchongensis_Ric-A	NZ_CP049074.1			GWK48_RS10290	1917272..1918006	+	WP_174632023.1	cd10013	cas3HD
Metallosphaera_tengchongensis_Ric-A	NZ_CP049074.1			GWK48_RS10295	1918003..1919022	+	WP_174632025.1	cd09724	cas8a1
Metallosphaera_tengchongensis_Ric-A	NZ_CP049074.1		CAS-III-D	GWK48_RS10535	2001529..2002242	-	WP_174632108.1	cd09726	csm3gr7
Metallosphaera_tengchongensis_Ric-A	NZ_CP049074.1			GWK48_RS10540	2002244..2003197	-	WP_174632757.1	mkCas0153	csx10gr5
Metallosphaera_tengchongensis_Ric-A	NZ_CP049074.1			GWK48_RS10545	2003198..2003818	-	WP_174632110.1	COG1337	csm3gr7
Metallosphaera_tengchongensis_Ric-A	NZ_CP049074.1			GWK48_RS10550	2003802..2006390	-	WP_174632112.1	mkCas0133	cas10
Metallosphaera_tengchongensis_Ric-A	NZ_CP049074.1			GWK48_RS10555	2006380..2006541	-	WP_174632114.1		hypothetical protein
Metallosphaera_tengchongensis_Ric-A	NZ_CP049074.1			GWK48_RS10560	2006538..2007386	-	WP_174632758.1	cd09726	csm3gr7
Metallosphaera_tengchongensis_Ric-A	NZ_CP049074.1			GWK48_RS10565	2007358..2008188	-	WP_174632115.1	cd09683	csm3gr7
Metallosphaera_tengchongensis_Ric-A	NZ_CP049074.1			GWK48_RS10570	2008194..2008922	-	WP_174632117.1	cd09683	csm3gr7
Metallosphaera_tengchongensis_Ric-A	NZ_CP049074.1			GWK48_RS10575	2008932..2009336	-	WP_174632119.1	mkCas0099	csm2gr11
--------------------------------------
Saccharolobus_islandicus_HVE10-4	NC_017275.1	3	CAS-I-A	SIH_RS01985	349081..350118	-	WP_014511984.1	cd09724	cas8a1
Saccharolobus_islandicus_HVE10-4	NC_017275.1			SIH_RS01990	350099..350809	-	WP_014511985.1	COG2254	cas3HD
Saccharolobus_islandicus_HVE10-4	NC_017275.1			SIH_RS01995	350806..352311	-	WP_014511986.1	COG1203	cas3
Saccharolobus_islandicus_HVE10-4	NC_017275.1			SIH_RS02000	352295..353017	-	WP_014511987.1	COG1688	cas5
Saccharolobus_islandicus_HVE10-4	NC_017275.1			SIH_RS02005	353033..353998	-	WP_014511988.1	cd09685	cas7
Saccharolobus_islandicus_HVE10-4	NC_017275.1			SiH_SIH_RS02010	353995..354426	-	WP_014511989.1	pfam09702	csa5gr11
Saccharolobus_islandicus_HVE10-4	NC_017275.1		CAS-III-B	SIH_RS02850	532232..533014	+	WP_014512117.1	cd09682	cmr4gr7
Saccharolobus_islandicus_HVE10-4	NC_017275.1			SIH_RS02855	533011..533481	+	WP_014512118.1	cls000190	cmr5gr11
Saccharolobus_islandicus_HVE10-4	NC_017275.1			SIH_RS02860	533474..534832	+	WP_014512119.1	cd09657	cmr1gr7
Saccharolobus_islandicus_HVE10-4	NC_017275.1			SIH_RS02865	534832..535569	+	WP_014512120.1	cd09661	cmr6gr7
Saccharolobus_islandicus_HVE10-4	NC_017275.1			SIH_RS02870	535554..538202	+	WP_014512121.1	cls000742	cas10
Saccharolobus_islandicus_HVE10-4	NC_017275.1			SIH_RS02875	538209..539027	+	WP_014512122.1	C19_cmr3gr5_1	cmr3gr5
Saccharolobus_islandicus_HVE10-4	NC_017275.1		CAS-I-D	SIH_RS03995	742816..744741	-	WP_014512276.1	icity0004	cas3d
Saccharolobus_islandicus_HVE10-4	NC_017275.1			SIH_RS04000	744702..745487	-	WP_052891947.1	mkCas0129	csc1gr5
Saccharolobus_islandicus_HVE10-4	NC_017275.1			SIH_RS04005	745484..746506	-	WP_014512278.1	cd09709	csc2gr7
Saccharolobus_islandicus_HVE10-4	NC_017275.1			SIH_RS04010	746503..749046	-	WP_014512279.1	cls000132	cas10d
--------------------------------------
Saccharolobus_islandicus_LAL14/1	NC_021058.1	4	CAS-I-A	SIL_RS01910	337967..339004	-	WP_015580741.1	cd09724	cas8a1
Saccharolobus_islandicus_LAL14/1	NC_021058.1			SIL_RS01915	338985..339695	-	WP_014511985.1	COG2254	cas3HD
Saccharolobus_islandicus_LAL14/1	NC_021058.1			SIL_RS01920	339692..341197	-	WP_015580742.1	COG1203	cas3
Saccharolobus_islandicus_LAL14/1	NC_021058.1			SIL_RS01925	341181..341903	-	WP_015580743.1	COG1688	cas5
Saccharolobus_islandicus_LAL14/1	NC_021058.1			SIL_RS01930	341919..342884	-	WP_015580744.1	cd09685	cas7
Saccharolobus_islandicus_LAL14/1	NC_021058.1			SIL_RS01935	342881..343312	-	WP_014511989.1	pfam09702	csa5gr11
Saccharolobus_islandicus_LAL14/1	NC_021058.1		CAS-III-B	SIL_RS02990	577919..578776	-	WP_015580867.1	C19_cmr3gr5_1	cmr3gr5
Saccharolobus_islandicus_LAL14/1	NC_021058.1			SIL_RS02995	578785..581262	-	WP_015580868.1	cls000742	cas10
Saccharolobus_islandicus_LAL14/1	NC_021058.1			SIL_RS03000	581255..581995	-	WP_015580869.1	COG1604	cmr6gr7
Saccharolobus_islandicus_LAL14/1	NC_021058.1			SIL_RS03005	582007..582402	-	WP_015580870.1	mkCas0172	cmr5gr11
Saccharolobus_islandicus_LAL14/1	NC_021058.1			SIL_RS03010	582408..583661	-	WP_015580871.1	cls000690	cmr1gr7
Saccharolobus_islandicus_LAL14/1	NC_021058.1			SIL_RS03015	583667..584536	-	WP_015580872.1	COG1336	cmr4gr7
Saccharolobus_islandicus_LAL14/1	NC_021058.1		CAS-I-D	SIL_RS03020	586941..588866	-	WP_015580873.1	icity0004	cas3d
Saccharolobus_islandicus_LAL14/1	NC_021058.1			SIL_RS03025	588827..589603	-	WP_015580874.1	mkCas0129	csc1gr5
Saccharolobus_islandicus_LAL14/1	NC_021058.1			SIL_RS03030	589609..590631	-	WP_015580875.1	cd09709	csc2gr7
Saccharolobus_islandicus_LAL14/1	NC_021058.1			SIL_RS03035	590628..593171	-	WP_015580876.1	cls000132	cas10d
Saccharolobus_islandicus_LAL14/1	NC_021058.1		CAS-III-B	SIL_RS03955	752336..753154	-	WP_015580965.1	C19_cmr3gr5_1	cmr3gr5
Saccharolobus_islandicus_LAL14/1	NC_021058.1			SIL_RS03960	753161..755809	-	WP_015580966.1	cls000742	cas10
Saccharolobus_islandicus_LAL14/1	NC_021058.1			SIL_RS03965	755794..756531	-	WP_015580967.1	cd09661	cmr6gr7
Saccharolobus_islandicus_LAL14/1	NC_021058.1			SIL_RS03970	756531..757934	-	WP_015580968.1	cd09657,cls000690	cmr1gr7,cmr1gr7
Saccharolobus_islandicus_LAL14/1	NC_021058.1			SIL_RS03975	757927..758397	-	WP_015580969.1	cls000190	cmr5gr11
Saccharolobus_islandicus_LAL14/1	NC_021058.1			SIL_RS03980	758394..759176	-	WP_048050204.1	cd09682	cmr4gr7
--------------------------------------
Saccharolobus_islandicus_L.D.8.5	NC_013769.1	3	CAS-III-B	LD85_RS04245	774009..774851	-	WP_012952576.1	pfam09700	cmr3gr5
Saccharolobus_islandicus_L.D.8.5	NC_013769.1			LD85_RS04250	774858..777512	-	WP_012952577.1	cd09679	cas10
Saccharolobus_islandicus_L.D.8.5	NC_013769.1			LD85_RS04255	777497..778189	-	WP_048052687.1	COG1604	cmr6gr7
Saccharolobus_islandicus_L.D.8.5	NC_013769.1			LD85_RS04260	778246..779721	-	WP_012952579.1	cd09657	cmr1gr7
Saccharolobus_islandicus_L.D.8.5	NC_013769.1			LD85_RS04265	779714..780184	-	WP_012952580.1	cls000190	cmr5gr11
Saccharolobus_islandicus_L.D.8.5	NC_013769.1			LD85_RS04270	780184..780963	-	WP_048052688.1	cd09682	cmr4gr7
Saccharolobus_islandicus_L.D.8.5	NC_013769.1		CAS-I-A	LD85_RS04335	805645..806076	+	WP_012713193.1	pfam09702	csa5gr11
Saccharolobus_islandicus_L.D.8.5	NC_013769.1			LD85_RS04340	806073..807039	+	frameshifted	cd09685; COG1857	cas7
Saccharolobus_islandicus_L.D.8.5	NC_013769.1			LD85_RS04345	807055..807777	+	WP_009991627.1	COG1688	cas5
Saccharolobus_islandicus_L.D.8.5	NC_013769.1			LD85_RS04350	807761..809266	+	WP_048052584.1	COG1203	cas3
Saccharolobus_islandicus_L.D.8.5	NC_013769.1			LD85_RS04355	809263..809982	+	WP_012952595.1	COG2254	cas3HD
Saccharolobus_islandicus_L.D.8.5	NC_013769.1			LD85_RS04360	809963..811003	+	WP_012952596.1	cd09724	cas8a1
Saccharolobus_islandicus_L.D.8.5	NC_013769.1			LD85_RS04365	811003..811899	+	WP_012952597.1	pfam10040	cas6
Saccharolobus_islandicus_L.D.8.5	NC_013769.1			LD85_RS04370	811942..812245	-	frameshifted, internal stop	cd09685	cas7
Saccharolobus_islandicus_L.D.8.5	NC_013769.1		CAS-I-D	LD85_RS04540	847177..849123	-	WP_012952620.1	cd09710	cas3
Saccharolobus_islandicus_L.D.8.5	NC_013769.1			LD85_RS04545	849084..849842	-	WP_012952621.1	mkCas0129	csc1gr5
Saccharolobus_islandicus_L.D.8.5	NC_013769.1			LD85_RS04550	849849..850883	-	WP_012952622.1	cd09709	csc2gr7
Saccharolobus_islandicus_L.D.8.5	NC_013769.1			LD85_RS04555	850880..853342	-	WP_012952623.1	cls000132	cas10d
--------------------------------------
Saccharolobus_islandicus_L.S.2.15	NC_012589.1	4	CAS-III	LS215_RS02930	508904..509614	+	WP_012713106.1	mkCas0154	csm4gr5
Saccharolobus_islandicus_L.S.2.15	NC_012589.1			LS215_RS02935	509599..509946	+	WP_012713107.1	mkCas0156	csx26
Saccharolobus_islandicus_L.S.2.15	NC_012589.1			LS215_RS02940	509943..510638	-	WP_012713108.1	mkCas0095	csm3gr7
Saccharolobus_islandicus_L.S.2.15	NC_012589.1			LS215_RS02950	510950..512080	-	WP_012713109.1	cd09682	cmr4gr7
Saccharolobus_islandicus_L.S.2.15	NC_012589.1			LS215_RS02955	512077..512292	-	WP_012713110.1	Unknown	Unknown
Saccharolobus_islandicus_L.S.2.15	NC_012589.1			LS215_RS02960	512327..512533	+	WP_048051849.1	Unknown	Unknown
Saccharolobus_islandicus_L.S.2.15	NC_012589.1			LS215_RS02965	512943..513293	+	WP_080513475.1	pfam14210	DUF4322
Saccharolobus_islandicus_L.S.2.15	NC_012589.1			LS215_RS02980	515170..515550	-	WP_048051850.1	mkCas0156	csx26
Saccharolobus_islandicus_L.S.2.15	NC_012589.1			…
Saccharolobus_islandicus_L.S.2.15	NC_012589.1			LS215_RS03125	548024..548893	+	WP_012713138.1	cd09682	cmr4gr7
Saccharolobus_islandicus_L.S.2.15	NC_012589.1			LS215_RS03130	548895..549392	+	WP_012713139.1	mkCas0172	cmr5gr11
Saccharolobus_islandicus_L.S.2.15	NC_012589.1			LS215_RS03135	549385..550842	+	WP_012713140.1	cd09657	cmr1gr7
Saccharolobus_islandicus_L.S.2.15	NC_012589.1			LS215_RS03140	550950..551747	+	WP_048051856.1	cd09661	cmr6gr7
Saccharolobus_islandicus_L.S.2.15	NC_012589.1			LS215_RS03145	551729..554842	+	WP_012713142.1	cls000742	cas10
Saccharolobus_islandicus_L.S.2.15	NC_012589.1			LS215_RS03150	554835..555743	+	WP_012713143.1	cd09656	cmr3gr5
Saccharolobus_islandicus_L.S.2.15	NC_012589.1		CAS-III-D	LS215_RS03430	604120..604530	+	WP_012713175.1	mkCas0099	csm2gr11
Saccharolobus_islandicus_L.S.2.15	NC_012589.1			LS215_RS03435	604532..605257	+	WP_012713176.1	cd09683	csm3gr7
Saccharolobus_islandicus_L.S.2.15	NC_012589.1			LS215_RS03440	605251..606087	+	WP_012713177.1	cd09683	csm3gr7
Saccharolobus_islandicus_L.S.2.15	NC_012589.1			LS215_RS03445	606059..606859	+	WP_012713178.1	COG1337	csm3gr7
Saccharolobus_islandicus_L.S.2.15	NC_012589.1			LS215_RS03450	606862..607065	+	WP_048051860.1	Unknown	Unknown
Saccharolobus_islandicus_L.S.2.15	NC_012589.1			LS215_RS03455	607049..609718	+	WP_012713179.1	cd09680,mkCas0133	cas10,cas10
Saccharolobus_islandicus_L.S.2.15	NC_012589.1			LS215_RS03460	609718..610326	+	WP_012713180.1	COG1337	csm3gr7
Saccharolobus_islandicus_L.S.2.15	NC_012589.1			LS215_RS03465	610332..611276	+	WP_012713181.1	mkCas0153	csx10gr5
Saccharolobus_islandicus_L.S.2.15	NC_012589.1			LS215_RS03470	611273..611968	+	WP_012713182.1	icity0012	csm3gr7
Saccharolobus_islandicus_L.S.2.15	NC_012589.1		CAS-I-D	LS215_RS03555	639246..639677	+	WP_012713193.1	pfam09702	csa5gr11
Saccharolobus_islandicus_L.S.2.15	NC_012589.1			LS215_RS03560	639674..640639	+	WP_012713194.1	cd09685	cas7
Saccharolobus_islandicus_L.S.2.15	NC_012589.1			LS215_RS03565	640655..641377	+	WP_009991627.1	COG1688	cas5
Saccharolobus_islandicus_L.S.2.15	NC_012589.1			LS215_RS03570	641361..642866	+	WP_012713195.1	COG1203	cas3
Saccharolobus_islandicus_L.S.2.15	NC_012589.1			LS215_RS03575	642863..643582	+	WP_012713196.1	COG2254	cas3HD
Saccharolobus_islandicus_L.S.2.15	NC_012589.1			LS215_RS03580	643563..644600	+	WP_012713197.1	cd09724	cas8a1
Saccharolobus_islandicus_L.S.2.15	NC_012589.1		CAS-III-B	LS215_RS03980	729020..729448	+	WP_012713263.1	mkCas0152	cmr7
Saccharolobus_islandicus_L.S.2.15	NC_012589.1			LS215_RS03985	729610..730470	+	WP_012713264.1	COG1336	cmr4gr7
Saccharolobus_islandicus_L.S.2.15	NC_012589.1			LS215_RS03990	730460..730924	+	WP_012713265.1	mkCas0172	cmr5gr11
Saccharolobus_islandicus_L.S.2.15	NC_012589.1			LS215_RS03995	730925..732346	+	WP_012713266.1	cd09657	cmr1gr7
Saccharolobus_islandicus_L.S.2.15	NC_012589.1			LS215_RS04000	732348..733181	+	WP_012713267.1	COG1604	cmr6gr7
Saccharolobus_islandicus_L.S.2.15	NC_012589.1			LS215_RS04005	733183..736320	+	WP_012713268.1	cls000742	cas10
Saccharolobus_islandicus_L.S.2.15	NC_012589.1			LS215_RS04010	736326..737336	+	WP_048052003.1	cd09656	cmr3gr5
--------------------------------------
Saccharolobus_islandicus_M.14.25	NC_012588.1	5	CAS-I-A	M1425_RS04240	811903..812391	+	WP_012710925.1	cls000086	csa5gr11
Saccharolobus_islandicus_M.14.25	NC_012588.1			M1425_RS04245	812393..813328	+	WP_012710926.1	cd09685	cas7
Saccharolobus_islandicus_M.14.25	NC_012588.1			M1425_RS04250	813329..814120	+	WP_012710927.1	COG1688	cas5
Saccharolobus_islandicus_M.14.25	NC_012588.1			M1425_RS04255	814105..815076	+	WP_012710928.1	cls000157	cas8a7
Saccharolobus_islandicus_M.14.25	NC_012588.1			M1425_RS04260	815073..816719	+	WP_012710929.1	COG1203	cas3
Saccharolobus_islandicus_M.14.25	NC_012588.1			M1425_RS04265	816716..817360	+	WP_012710930.1	COG2254	cas3HD
Saccharolobus_islandicus_M.14.25	NC_012588.1		CAS-III-D	M1425_RS04335	831298..832056	-	WP_012710938.1	COG1337	csm3gr7
Saccharolobus_islandicus_M.14.25	NC_012588.1			M1425_RS04340	832058..832930	-	WP_016730668.1	mkCas0153	csx10gr5
Saccharolobus_islandicus_M.14.25	NC_012588.1			M1425_RS04345	832972..833589	-	WP_012710940.1	COG1337	csm3gr7
Saccharolobus_islandicus_M.14.25	NC_012588.1			M1425_RS04350	833586..836084	-	WP_012710941.1	cd09680,mkCas0133	cas10,cas10
Saccharolobus_islandicus_M.14.25	NC_012588.1			M1425_RS04355	836086..836265	-	WP_048049693.1	Unknown	Unknown
Saccharolobus_islandicus_M.14.25	NC_012588.1			M1425_RS04360	836252..837070	-	WP_012710942.1	COG1337	csm3gr7
Saccharolobus_islandicus_M.14.25	NC_012588.1			M1425_RS04365	837042..837878	-	WP_012710943.1	cd09683	csm3gr7
Saccharolobus_islandicus_M.14.25	NC_012588.1			M1425_RS04370	837871..838617	-	WP_012710944.1	cd09683	csm3gr7
Saccharolobus_islandicus_M.14.25	NC_012588.1			M1425_RS04375	838620..838997	-	WP_016730673.1	mkCas0099	csm2gr11
Saccharolobus_islandicus_M.14.25	NC_012588.1		CAS-I-A	M1425_RS04465	862899..863330	+	WP_012710962.1	pfam09702	csa5gr11
Saccharolobus_islandicus_M.14.25	NC_012588.1			M1425_RS04470	863327..864292	+	WP_012710963.1	cd09685	cas7
Saccharolobus_islandicus_M.14.25	NC_012588.1			M1425_RS04475	864308..865030	+	WP_012710964.1	COG1688	cas5
Saccharolobus_islandicus_M.14.25	NC_012588.1			M1425_RS04480	865014..866519	+	WP_012710965.1	COG1203	cas3
Saccharolobus_islandicus_M.14.25	NC_012588.1			M1425_RS04485	866516..867235	+	WP_012710966.1	COG2254	cas3HD
Saccharolobus_islandicus_M.14.25	NC_012588.1			M1425_RS04490	867216..868253	+	WP_012710967.1	cd09724	cas8a1
Saccharolobus_islandicus_M.14.25	NC_012588.1		CAS-III-B	M1425_RS04940	952449..953318	+	WP_012711042.1	cd09682	cmr4gr7
Saccharolobus_islandicus_M.14.25	NC_012588.1			M1425_RS04945	953320..953817	+	WP_012711043.1	mkCas0172	cmr5gr11
Saccharolobus_islandicus_M.14.25	NC_012588.1			M1425_RS04950	953810..955279	+	WP_012711044.1	cd09657	cmr1gr7
Saccharolobus_islandicus_M.14.25	NC_012588.1			M1425_RS04955	955384..956184	+	WP_016730750.1	cd09661	cmr6gr7
Saccharolobus_islandicus_M.14.25	NC_012588.1			M1425_RS04960	956184..959219	+	WP_012711046.1	cls000742	cas10
Saccharolobus_islandicus_M.14.25	NC_012588.1			M1425_RS04965	959212..960117	+	WP_012711047.1	cd09656	cmr3gr5
Saccharolobus_islandicus_M.14.25	NC_012588.1		CAS-III	M1425_RS05025	968844..969998	+	WP_012711055.1	cd09682	cmr4gr7
Saccharolobus_islandicus_M.14.25	NC_012588.1			M1425_RS05030	969995..970312	+	WP_012711056.1	icity0034	PEPT_D
Saccharolobus_islandicus_M.14.25	NC_012588.1			M1425_RS05035	970309..971013	+	WP_012711057.1	mkCas0095	csm3gr7
Saccharolobus_islandicus_M.14.25	NC_012588.1			M1425_RS05040	970994..971317	-	WP_012711058.1	mkCas0156	csx26
Saccharolobus_islandicus_M.14.25	NC_012588.1			M1425_RS05045	971353..972054	-	WP_012711059.1	mkCas0154	csm4gr5
Saccharolobus_islandicus_M.14.25	NC_012588.1			M1425_RS05050	972051..974552	-	WP_012711060.1	mkCas0083	cas10
--------------------------------------
Saccharolobus_islandicus_M.16.4	NC_012726.1	2	CAS-III-B	M164_RS04320	822576..823385	-	WP_012735763.1	C19_cmr3gr5_1	cmr3gr5
Saccharolobus_islandicus_M.16.4	NC_012726.1			M164_RS04325	823391..826060	-	WP_012735764.1	cls000742	cas10
Saccharolobus_islandicus_M.16.4	NC_012726.1			M164_RS04330	826045..826776	-	WP_155296923.1	cd09661	cmr6gr7
Saccharolobus_islandicus_M.16.4	NC_012726.1			M164_RS04335	826773..828143	-	WP_012735766.1	cd09657	cmr1gr7
Saccharolobus_islandicus_M.16.4	NC_012726.1			M164_RS04340	828136..828606	-	WP_012735767.1	cls000190	cmr5gr11
Saccharolobus_islandicus_M.16.4	NC_012726.1			M164_RS04345	828606..829394	-	WP_012735768.1	cd09682	cmr4gr7
Saccharolobus_islandicus_M.16.4	NC_012726.1		CAS-I-A	M164_RS04485	866338..866769	+	WP_012710962.1	pfam09702	csa5gr11
Saccharolobus_islandicus_M.16.4	NC_012726.1			M164_RS04490	866766..867731	+	WP_012735793.1	cd09685	cas7
Saccharolobus_islandicus_M.16.4	NC_012726.1			M164_RS04495	867747..868469	+	WP_012710964.1	COG1688	cas5
Saccharolobus_islandicus_M.16.4	NC_012726.1			M164_RS04500	868453..869958	+	WP_012735794.1	COG1203	cas3
Saccharolobus_islandicus_M.16.4	NC_012726.1			M164_RS04505	869955..870674	+	WP_012735795.1	COG2254	cas3HD
Saccharolobus_islandicus_M.16.4	NC_012726.1			M164_RS04510	870655..871692	+	WP_012735796.1	cd09724	cas8a1
--------------------------------------
Saccharolobus_islandicus_M.16.27	NC_012632.1	5	CAS-I-A	M1627_RS04580	897221..897709	+	WP_012710925_1	cls000086	csa5gr11
Saccharolobus_islandicus_M.16.27	NC_012632.1			M1627_RS04585	897711..898646	+	WP_012710926_1	cd09685	cas7
Saccharolobus_islandicus_M.16.27	NC_012632.1			M1627_RS04590	898647..899438	+	WP_012710927_1	COG1688	cas5
Saccharolobus_islandicus_M.16.27	NC_012632.1			M1627_RS04595	899423..900394	+	WP_012710928_1	cls000157	cas8a7
Saccharolobus_islandicus_M.16.27	NC_012632.1			M1627_RS04600	900391..902037	+	WP_012710929_1	COG1203	cas3
Saccharolobus_islandicus_M.16.27	NC_012632.1			M1627_RS04605	902034..902678	+	WP_012710930_1	COG2254	cas3HD
Saccharolobus_islandicus_M.16.27	NC_012632.1		CAS-III-D	M1627_RS04670	917478..918236	-	WP_012718663_1	COG1337	csm3gr7
Saccharolobus_islandicus_M.16.27	NC_012632.1			M1627_RS04675	918238..919110	-	WP_016730668_1	mkCas0153	csx10gr5
Saccharolobus_islandicus_M.16.27	NC_012632.1			M1627_RS04680	919152..919769	-	WP_012710940_1	COG1337	csm3gr7
Saccharolobus_islandicus_M.16.27	NC_012632.1			M1627_RS04685	919766..922264	-	WP_012718664_1	cd09680,mkCas0133	cas10,cas10
Saccharolobus_islandicus_M.16.27	NC_012632.1			M1627_RS04690	922266..922445	-	WP_016731268_1	Unknown	Unknown
Saccharolobus_islandicus_M.16.27	NC_012632.1			M1627_RS04695	922432..923250	-	WP_012718665_1	COG1337	csm3gr7
Saccharolobus_islandicus_M.16.27	NC_012632.1			M1627_RS04700	923222..924058	-	WP_012710943_1	cd09683	csm3gr7
Saccharolobus_islandicus_M.16.27	NC_012632.1			M1627_RS04705	924051..924797	-	WP_012710944_1	cd09683	csm3gr7
Saccharolobus_islandicus_M.16.27	NC_012632.1			M1627_RS04710	924800..925177	-	WP_016730673_1	mkCas0099	csm2gr11
Saccharolobus_islandicus_M.16.27	NC_012632.1		CAS-I-A	M1627_RS04805	951647..952075	+	WP_012718679_1	pfam09702	csa5gr11
Saccharolobus_islandicus_M.16.27	NC_012632.1			M1627_RS04810	952072..953037	+	WP_012710963_1	cd09685	cas7
Saccharolobus_islandicus_M.16.27	NC_012632.1			M1627_RS04815	953053..953775	+	WP_012718680_1	COG1688	cas5
Saccharolobus_islandicus_M.16.27	NC_012632.1			M1627_RS04820	953759..955264	+	WP_012718681_1	COG1203	cas3
Saccharolobus_islandicus_M.16.27	NC_012632.1			M1627_RS04825	955261..955980	+	WP_012718682_1	COG2254	cas3HD
Saccharolobus_islandicus_M.16.27	NC_012632.1			M1627_RS04830	955961..956998	+	WP_012718683_1	cd09724	cas8a1
Saccharolobus_islandicus_M.16.27	NC_012632.1		CAS-III-B	M1627_RS05340	1044271..1045140	+	WP_012711042_1	cd09682	cmr4gr7
Saccharolobus_islandicus_M.16.27	NC_012632.1			M1627_RS05345	1045142..1045639	+	WP_012711043_1	mkCas0172	cmr5gr11
Saccharolobus_islandicus_M.16.27	NC_012632.1			M1627_RS05350	1045632..1047101	+	WP_012718736_1	cd09657	cmr1gr7
Saccharolobus_islandicus_M.16.27	NC_012632.1			M1627_RS05355	1047206..1048006	+	WP_016730750_1	cd09661	cmr6gr7
Saccharolobus_islandicus_M.16.27	NC_012632.1			M1627_RS05360	1048006..1051041	+	WP_012718737_1	cls000742	cas10
Saccharolobus_islandicus_M.16.27	NC_012632.1			M1627_RS05365	1051034..1051939	+	WP_012711047_1	cd09656	cmr3gr5
Saccharolobus_islandicus_M.16.27	NC_012632.1		CAS-III	M1627_RS05425	1060667..1061821	+	WP_012711055_1	cd09682	cmr4gr7
Saccharolobus_islandicus_M.16.27	NC_012632.1			M1627_RS05430	1061818..1062135	+	WP_012718739_1	icity0034	PEPT_D
Saccharolobus_islandicus_M.16.27	NC_012632.1			M1627_RS05435	1062132..1062836	+	WP_012711057_1	mkCas0095	csm3gr7
Saccharolobus_islandicus_M.16.27	NC_012632.1			M1627_RS05440	1062817..1063140	-	WP_012711058_1	mkCas0156	csx26
Saccharolobus_islandicus_M.16.27	NC_012632.1			M1627_RS05445	1063176..1063877	-	WP_012711059_1	mkCas0154	csm4gr5
Saccharolobus_islandicus_M.16.27	NC_012632.1			M1627_RS05450	1063874..1066375	-	WP_012711060_1	mkCas0083	cas10
--------------------------------------
Saccharolobus_islandicus_REY15A	NC_017276.1	3	CAS-III-B	SIRE_RS03050	576001..576942	-	WP_014513652.1	cd09656	cmr3gr5
Saccharolobus_islandicus_REY15A	NC_017276.1			SIRE_RS03055	576942..580055	-	WP_014513653.1	COG1353	cas10
Saccharolobus_islandicus_REY15A	NC_017276.1			SIRE_RS03060	580052..580903	-	WP_014513654.1	COG1604	cmr6gr7
Saccharolobus_islandicus_REY15A	NC_017276.1			SIRE_RS03065	580905..582335	-	WP_048052773.1	cd09657	cmr1gr7
Saccharolobus_islandicus_REY15A	NC_017276.1			SIRE_RS03070	582337..582804	-	WP_014513656.1	mkCas0172	cmr5gr11
Saccharolobus_islandicus_REY15A	NC_017276.1			SIRE_RS03075	582794..583654	-	WP_014513657.1	COG1336	cmr4gr7
Saccharolobus_islandicus_REY15A	NC_017276.1			SIRE_RS03080	583670..584194	-	WP_014513658.1	mkCas0152	cmr7
Saccharolobus_islandicus_REY15A	NC_017276.1		CAS-I-A	SIRE_RS03875	743494..743925	+	WP_014513743.1	pfam09702	csa5gr11
Saccharolobus_islandicus_REY15A	NC_017276.1			SIRE_RS03880	743922..744887	+	WP_014513744.1	cd09685	cas7
Saccharolobus_islandicus_REY15A	NC_017276.1			SIRE_RS03885	744903..745625	+	WP_014513745.1	COG1688	cas5
Saccharolobus_islandicus_REY15A	NC_017276.1			SIRE_RS03890	745609..747114	+	WP_014513746.1	COG1203	cas3
Saccharolobus_islandicus_REY15A	NC_017276.1			SIRE_RS03895	747111..747821	+	WP_014513747.1	COG2254	cas3HD
Saccharolobus_islandicus_REY15A	NC_017276.1			SIRE_RS03900	747802..748839	+	WP_014513748.1	cd09724	cas8a1
Saccharolobus_islandicus_REY15A	NC_017276.1		CAS-III-B	SIRE_RS04485	852841..853623	+	WP_014513842.1	cd09682	cmr4gr7
Saccharolobus_islandicus_REY15A	NC_017276.1			SIRE_RS04490	853620..854090	+	WP_014513843.1	cls000190	cmr5gr11
Saccharolobus_islandicus_REY15A	NC_017276.1			SIRE_RS04495	854083..855486	+	WP_014513844.1	cd09657,cls000690	cmr1gr7,cmr1gr7
Saccharolobus_islandicus_REY15A	NC_017276.1			SIRE_RS04500	855486..856223	+	WP_014513845.1	cd09661	cmr6gr7
Saccharolobus_islandicus_REY15A	NC_017276.1			SIRE_RS04505	856208..858856	+	WP_014513846.1	cls000742	cas10
Saccharolobus_islandicus_REY15A	NC_017276.1			SIRE_RS04510	858863..859681	+	WP_014513847.1	C19_cmr3gr5_1	cmr3gr5
--------------------------------------
Saccharolobus_islandicus_Y.G.57.14	NC_012622.1	5	CAS-III-B	YG5714_RS02990	571868..572809	-	WP_012715732_1	cd09656	cmr3gr5
Saccharolobus_islandicus_Y.G.57.14	NC_012622.1			YG5714_RS02995	572809..575946	-	WP_012715733_1	COG1353	cas10
Saccharolobus_islandicus_Y.G.57.14	NC_012622.1			YG5714_RS03000	575943..576782	-	WP_012715734_1	COG1604	cmr6gr7
Saccharolobus_islandicus_Y.G.57.14	NC_012622.1			YG5714_RS03005	576751..578217	-	WP_012715735_1	cd09657	cmr1gr7
Saccharolobus_islandicus_Y.G.57.14	NC_012622.1			YG5714_RS03010	578218..578682	-	WP_012715736_1	mkCas0172	cmr5gr11
Saccharolobus_islandicus_Y.G.57.14	NC_012622.1			YG5714_RS03015	578672..579532	-	WP_012715737_1	COG1336	cmr4gr7
Saccharolobus_islandicus_Y.G.57.14	NC_012622.1			YG5714_RS03020	579549..580226	-	WP_012715738_1	mkCas0152	cmr7
Saccharolobus_islandicus_Y.G.57.14	NC_012622.1		CAS-III	YG5714_RS03130	602806..603855	+	WP_080513519_1	COG1337	csm3gr7
Saccharolobus_islandicus_Y.G.57.14	NC_012622.1			YG5714_RS03135	603839..604252	+	WP_012715758_1	mkCas0156	csx26
Saccharolobus_islandicus_Y.G.57.14	NC_012622.1			YG5714_RS03140	604233..604838	+	WP_012715759_1	mkCas0095	csm3gr7
Saccharolobus_islandicus_Y.G.57.14	NC_012622.1			YG5714_RS03145	604841..607360	+	WP_012715760_1	mkCas0083	cas10
Saccharolobus_islandicus_Y.G.57.14	NC_012622.1			YG5714_RS03150	607357..608040	+	WP_012715761_1	mkCas0154	csm4gr5
Saccharolobus_islandicus_Y.G.57.14	NC_012622.1		CAS-III-B	YG5714_RS03385	646647..647516	+	WP_012715795_1	cd09682	cmr4gr7
Saccharolobus_islandicus_Y.G.57.14	NC_012622.1			YG5714_RS03390	647518..648015	+	WP_012715796_1	mkCas0172	cmr5gr11
Saccharolobus_islandicus_Y.G.57.14	NC_012622.1			YG5714_RS03395	648008..649474	+	WP_012715797_1	cd09657	cmr1gr7
Saccharolobus_islandicus_Y.G.57.14	NC_012622.1			YG5714_RS03400	649582..650379	+	WP_012715798_1	cd09661	cmr6gr7
Saccharolobus_islandicus_Y.G.57.14	NC_012622.1			YG5714_RS03405	650379..653480	+	WP_048052073_1	cls000742	cas10
Saccharolobus_islandicus_Y.G.57.14	NC_012622.1			YG5714_RS03410	653473..654378	+	WP_012715800_1	cd09656	cmr3gr5
Saccharolobus_islandicus_Y.G.57.14	NC_012622.1		CAS-III-B	YG5714_RS03610	687234..687785	+	WP_012715829_1	mkCas0152	cmr7
Saccharolobus_islandicus_Y.G.57.14	NC_012622.1			YG5714_RS03615	687801..688661	+	WP_012715830_1	COG1336	cmr4gr7
Saccharolobus_islandicus_Y.G.57.14	NC_012622.1			YG5714_RS03620	688651..689115	+	WP_012715831_1	mkCas0172	cmr5gr11
Saccharolobus_islandicus_Y.G.57.14	NC_012622.1			YG5714_RS03625	689116..690531	+	WP_012715832_1	cd09657	cmr1gr7
Saccharolobus_islandicus_Y.G.57.14	NC_012622.1			YG5714_RS03630	690533..691384	+	WP_012715833_1	COG1604	cmr6gr7
Saccharolobus_islandicus_Y.G.57.14	NC_012622.1			YG5714_RS03635	691381..694572	+	WP_012715834_1	COG1353	cas10
Saccharolobus_islandicus_Y.G.57.14	NC_012622.1			YG5714_RS03640	694578..695573	+	WP_048052185_1	cd09656	cmr3gr5
Saccharolobus_islandicus_Y.G.57.14	NC_012622.1		CAS-I-A	YG5714_RS03710	709882..710310	+	WP_012715848_1	pfam09702	csa5gr11
Saccharolobus_islandicus_Y.G.57.14	NC_012622.1			YG5714_RS03715	710307..711272	+	WP_012715849_1	cd09685	cas7
Saccharolobus_islandicus_Y.G.57.14	NC_012622.1			YG5714_RS03720	711288..712010	+	WP_009991627_1	COG1688	cas5
Saccharolobus_islandicus_Y.G.57.14	NC_012622.1			YG5714_RS03725	711994..713499	+	WP_012715850_1	COG1203	cas3
Saccharolobus_islandicus_Y.G.57.14	NC_012622.1			YG5714_RS03730	713496..714215	+	WP_012715851_1	COG2254	cas3HD
Saccharolobus_islandicus_Y.G.57.14	NC_012622.1			YG5714_RS03735	714196..715233	+	WP_012715852_1	cd09724	cas8a1
--------------------------------------
Saccharolobus_islandicus_Y.N.15.51	NC_012623.1	3	CAS-I-A	YN1551_RS10305	1879993..1881030	-	WP_012717739_1	cd09724	cas8a1
Saccharolobus_islandicus_Y.N.15.51	NC_012623.1			YN1551_RS10310	1881011..1881730	-	WP_012717740_1	COG2254	cas3HD
Saccharolobus_islandicus_Y.N.15.51	NC_012623.1			YN1551_RS10315	1881727..1883232	-	WP_012717741_1	COG1203	cas3
Saccharolobus_islandicus_Y.N.15.51	NC_012623.1			YN1551_RS10320	1883216..1883938	-	WP_012717742_1	COG1688	cas5
Saccharolobus_islandicus_Y.N.15.51	NC_012623.1			YN1551_RS10325	1883954..1884919	-	WP_012717743_1	cd09685	cas7
Saccharolobus_islandicus_Y.N.15.51	NC_012623.1			YN1551_RS10330	1884916..1885344	-	WP_048052480_1	pfam09702	csa5gr11
Saccharolobus_islandicus_Y.N.15.51	NC_012623.1		CAS-III-A	YN1551_RS10420	1908667..1909509	-	WP_012717756_1	cd09663	csm4gr5
Saccharolobus_islandicus_Y.N.15.51	NC_012623.1			YN1551_RS10425	1909814..1910716	+	WP_012717757_1	icity0066	AbiEii
Saccharolobus_islandicus_Y.N.15.51	NC_012623.1			YN1551_RS10430	1910718..1911215	+	WP_012717758_1	Unknown	Unknown
Saccharolobus_islandicus_Y.N.15.51	NC_012623.1			YN1551_RS10435	1911304..1911714	+	WP_048052341_1	mkCas0157	csm2gr11
Saccharolobus_islandicus_Y.N.15.51	NC_012623.1			YN1551_RS10440	1911719..1912678	+	WP_012717760_1	cd09684	csm3gr7
Saccharolobus_islandicus_Y.N.15.51	NC_012623.1			YN1551_RS10445	1912675..1913685	+	WP_012717761_1	mkCas0182	csm5gr7
Saccharolobus_islandicus_Y.N.15.51	NC_012623.1			YN1551_RS10450	1913692..1916025	+	WP_012717762_1	cd09680	cas10
Saccharolobus_islandicus_Y.N.15.51	NC_012623.1		CAS-III unclassified	YN1551_RS11700	2168177..2169217	+	WP_080513587_1	COG1337	csm3gr7
Saccharolobus_islandicus_Y.N.15.51	NC_012623.1			YN1551_RS11705	2169201..2169602	+	WP_012717936_1	mkCas0156	csx26
Saccharolobus_islandicus_Y.N.15.51	NC_012623.1			YN1551_RS11710	2169596..2170195	+	WP_012717937_1	mkCas0095	csm3gr7
Saccharolobus_islandicus_Y.N.15.51	NC_012623.1			YN1551_RS11715	2170198..2172720	+	WP_012717938_1	mkCas0083	cas10
Saccharolobus_islandicus_Y.N.15.51	NC_012623.1			YN1551_RS11720	2172717..2173400	+	WP_012717939_1	mkCas0154	csm4gr5
--------------------------------------
Saccharolobus_solfataricus_P1	NZ_LT549890.1	5	CAS-I-A	SSOP1_RS07365	1335919..1336407	+	WP_009988390.1	cls000086	csa5gr11
Saccharolobus_solfataricus_P1	NZ_LT549890.1			SSOP1_RS07370	1336409..1337344	+	WP_009988393.1	cd09685	cas7
Saccharolobus_solfataricus_P1	NZ_LT549890.1			SSOP1_RS07375	1337345..1338136	+	WP_009988394.1	COG1688	cas5
Saccharolobus_solfataricus_P1	NZ_LT549890.1			SSOP1_RS07380	1338121..1339092	+	WP_009988397.1	cls000157	cas8a7
Saccharolobus_solfataricus_P1	NZ_LT549890.1			SSOP1_RS07385	1339089..1340735	+	WP_009988399.1	COG1203	cas3
Saccharolobus_solfataricus_P1	NZ_LT549890.1			SSOP1_RS07390	1340732..1341376	+	WP_009988400.1	COG2254	cas3HD
Saccharolobus_solfataricus_P1	NZ_LT549890.1		CAS-III-D	SSOP1_RS07490	1365197..1365574	+	WP_048054323.1	mkCas0099	csm2gr11
Saccharolobus_solfataricus_P1	NZ_LT549890.1			SSOP1_RS07495	1365577..1366323	+	WP_048054224.1	cd09683	csm3gr7
Saccharolobus_solfataricus_P1	NZ_LT549890.1			SSOP1_RS07500	1366316..1367152	+	WP_048054225.1	cd09683	csm3gr7
Saccharolobus_solfataricus_P1	NZ_LT549890.1			SSOP1_RS07505	1367124..1367951	+	WP_010923393.1	COG1337	csm3gr7
Saccharolobus_solfataricus_P1	NZ_LT549890.1			SSOP1_RS07510	1367938..1368117	+	WP_048054226.1		hypothetical protein
Saccharolobus_solfataricus_P1	NZ_LT549890.1			SSOP1_RS07515	1368119..1370593	+	WP_063492900.1	cd09680,mkCas0133	cas10,cas10
Saccharolobus_solfataricus_P1	NZ_LT549890.1			SSOP1_RS07520	1370590..1371210	+	WP_063492811.1	COG1337	csm3gr7
Saccharolobus_solfataricus_P1	NZ_LT549890.1			SSOP1_RS07525	1371252..1372121	+	WP_048054324.1	mkCas0153	csx10gr5
Saccharolobus_solfataricus_P1	NZ_LT549890.1			SSOP1_RS07530	1372123..1372881	+	WP_010923398.1	COG1337	csm3gr7
Saccharolobus_solfataricus_P1	NZ_LT549890.1		CAS-I-A	SSOP1_RS07555	1377802..1378881	-	WP_010923403.1	cd09724	cas8a1
Saccharolobus_solfataricus_P1	NZ_LT549890.1			SSOP1_RS07560	1378862..1379596	-	WP_010923404.1	COG2254	cas3HD
Saccharolobus_solfataricus_P1	NZ_LT549890.1			SSOP1_RS07565	1379593..1381098	-	WP_063492813.1	COG1203	cas3
Saccharolobus_solfataricus_P1	NZ_LT549890.1			SSOP1_RS07570	1381082..1381804	-	WP_010923406.1	COG1688	cas5
Saccharolobus_solfataricus_P1	NZ_LT549890.1			SSOP1_RS07575	1381820..1382785	-	WP_010923407.1	cd09685	cas7
Saccharolobus_solfataricus_P1	NZ_LT549890.1			SSOP1_RS07580	1382782..1383234	-	WP_010923408.1	pfam09702	csa5gr11
Saccharolobus_solfataricus_P1	NZ_LT549890.1		CAS-III-B	SSOP1_RS10085	1871795..1872388	+	WP_009993002.1	mkCas0152	cmr7
Saccharolobus_solfataricus_P1	NZ_LT549890.1			SSOP1_RS10090	1872411..1873328	+	WP_048054248.1	COG1336	cmr4gr7
Saccharolobus_solfataricus_P1	NZ_LT549890.1			SSOP1_RS10095	1873321..1873791	+	WP_009992995.1	mkCas0172	cmr5gr11
Saccharolobus_solfataricus_P1	NZ_LT549890.1			SSOP1_RS10100	1873792..1875195	+	WP_009992994.1	cd09657	cmr1gr7
Saccharolobus_solfataricus_P1	NZ_LT549890.1			SSOP1_RS10105	1875197..1876051	+	WP_009992993.1	COG1604	cmr6gr7
Saccharolobus_solfataricus_P1	NZ_LT549890.1			SSOP1_RS10110	1876048..1879185	+	WP_009992992.1	COG1353	cas10
Saccharolobus_solfataricus_P1	NZ_LT549890.1			SSOP1_RS10115	1879185..1880126	+	WP_009992988.1	cd09656	cmr3gr5
Saccharolobus_solfataricus_P1	NZ_LT549890.1		CAS-I-A	SSOP1_RS10135	1889039..1889428	+	WP_010923715.1	pfam09702	csa5gr11
Saccharolobus_solfataricus_P1	NZ_LT549890.1			SSOP1_RS10140	1889425..1890390	+	WP_009991625.1	cd09685	cas7
Saccharolobus_solfataricus_P1	NZ_LT549890.1			SSOP1_RS10145	1890406..1891128	+	WP_009991627.1	COG1688	cas5
Saccharolobus_solfataricus_P1	NZ_LT549890.1			SSOP1_RS10150	1891112..1892617	+	WP_009991629.1	COG1203	cas3
Saccharolobus_solfataricus_P1	NZ_LT549890.1			SSOP1_RS10155	1892614..1893333	+	WP_010923717.1	COG2254	cas3HD
Saccharolobus_solfataricus_P1	NZ_LT549890.1			SSOP1_RS10160	1893314..1894351	+	WP_009992199.1	cd09724	cas8a1
--------------------------------------
Saccharolobus_solfataricus_P2	NC_002754.1		CAS-I-A	SSO_RS06840	1246615..1247103	+	WP_009988390.1	cls000086	csa5gr11
Saccharolobus_solfataricus_P2	NC_002754.1			SSO_RS06845	1247105..1248040	+	WP_009988393.1	cd09685	cas7
Saccharolobus_solfataricus_P2	NC_002754.1			SSO_RS06850	1248041..1248832	+	WP_009988394.1	COG1688	cas5
Saccharolobus_solfataricus_P2	NC_002754.1			SSO_RS06855	1248817..1249788	+	WP_009988397.1	cls000157	cas8a7
Saccharolobus_solfataricus_P2	NC_002754.1			SSO_RS06860	1249785..1251431	+	WP_009988399.1	COG1203	cas3
Saccharolobus_solfataricus_P2	NC_002754.1			SSO_RS06865	1251428..1252072	+	WP_009988400.1	COG2254	cas3HD
Saccharolobus_solfataricus_P2	NC_002754.1		CAS-III-D	SSO_RS06970	1277915..1278292	+	WP_048054323.1	mkCas0099	csm2gr11
Saccharolobus_solfataricus_P2	NC_002754.1			SSO_RS06975	1278295..1279041	+	WP_048054224.1	cd09683	csm3gr7
Saccharolobus_solfataricus_P2	NC_002754.1			SSO_RS06980	1279034..1279870	+	WP_048054225.1	cd09683	csm3gr7
Saccharolobus_solfataricus_P2	NC_002754.1			SSO_RS06985	1279842..1280669	+	WP_010923393.1	COG1337	csm3gr7
Saccharolobus_solfataricus_P2	NC_002754.1			SSO_RS06990	1280656..1280835	+	WP_048054226.1	Unknown	Unknown
Saccharolobus_solfataricus_P2	NC_002754.1			SSO_RS06995	1280837..1283310	+	frameshifted		cas10
Saccharolobus_solfataricus_P2	NC_002754.1			SSO_RS07000	1283307..1283927	+	WP_010923396.1	COG1337	csm3gr7
Saccharolobus_solfataricus_P2	NC_002754.1			SSO_RS07005	1283969..1284838	+	WP_048054324.1	mkCas0153	csx10gr5
Saccharolobus_solfataricus_P2	NC_002754.1			SSO_RS07010	1284840..1285598	+	WP_010923398.1	COG1337	csm3gr7
Saccharolobus_solfataricus_P2	NC_002754.1		CAS-I-A	SSO_RS07035	1290519..1291598	-	WP_010923403.1	cd09724	cas8a1
Saccharolobus_solfataricus_P2	NC_002754.1			SSO_RS07040	1291579..1292313	-	WP_010923404.1	COG2254	cas3HD
Saccharolobus_solfataricus_P2	NC_002754.1			SSO_RS07045	1292310..1293815	-	WP_048054227.1	COG1203	cas3
Saccharolobus_solfataricus_P2	NC_002754.1			SSO_RS07050	1293799..1294521	-	WP_010923406.1	COG1688	cas5
Saccharolobus_solfataricus_P2	NC_002754.1			SSO_RS07055	1294537..1295502	-	WP_010923407.1	cd09685	cas7
Saccharolobus_solfataricus_P2	NC_002754.1			SSO_RS07060	1295499..1295951	-	WP_010923408.1	pfam09702	csa5gr11
Saccharolobus_solfataricus_P2	NC_002754.1		CAS-III-B	SSO_RS08320	1563182..1563754	-	WP_010923682.1	mkCas0152	cmr7
Saccharolobus_solfataricus_P2	NC_002754.1			SSO_RS08325	1563917..1564804	+	WP_010923683.1	COG1336	cmr4gr7
Saccharolobus_solfataricus_P2	NC_002754.1			SSO_RS08330	1564797..1565336	+	WP_010923684.1	mkCas0172	cmr5gr11
Saccharolobus_solfataricus_P2	NC_002754.1			SSO_RS08335	1565429..1566493	+	WP_010923685.1	pfam04693	DDE_Tnp_2
Saccharolobus_solfataricus_P2	NC_002754.1			SSO_RS08340	1566444..1569419	+	WP_010923686.1	cls000742	cas10
Saccharolobus_solfataricus_P2	NC_002754.1			SSO_RS08345	1569425..1570360	+	WP_048054343.1	cd09656	cmr3gr5
Saccharolobus_solfataricus_P2	NC_002754.1		CAS-III-B	SSO_RS09680	1798337..1798930	+	WP_009993002.1	mkCas0152	cmr7
Saccharolobus_solfataricus_P2	NC_002754.1			SSO_RS09685	1798953..1799870	+	WP_048054248.1	COG1336	cmr4gr7
Saccharolobus_solfataricus_P2	NC_002754.1			SSO_RS09690	1799863..1800333	+	WP_009992995.1	mkCas0172	cmr5gr11
Saccharolobus_solfataricus_P2	NC_002754.1			SSO_RS09695	1800334..1801737	+	WP_009992994.1	cd09657	cmr1gr7
Saccharolobus_solfataricus_P2	NC_002754.1			SSO_RS09700	1801739..1802593	+	WP_009992993.1	COG1604	cmr6gr7
Saccharolobus_solfataricus_P2	NC_002754.1			SSO_RS09705	1802590..1805727	+	WP_009992992.1	COG1353	cas10
Saccharolobus_solfataricus_P2	NC_002754.1			SSO_RS09710	1805727..1806668	+	WP_009992988.1	cd09656	cmr3gr5
Saccharolobus_solfataricus_P2	NC_002754.1		CAS-I-A	SSO_RS09730	1815581..1815970	+	WP_010923715.1	pfam09702	csa5gr11
Saccharolobus_solfataricus_P2	NC_002754.1			SSO_RS09735	1815967..1816932	+	WP_009991625.1	cd09685	cas7
Saccharolobus_solfataricus_P2	NC_002754.1			SSO_RS09740	1816948..1817670	+	WP_009991627.1	COG1688	cas5
Saccharolobus_solfataricus_P2	NC_002754.1			SSO_RS09745	1817654..1819159	+	WP_009991629.1	COG1203	cas3
Saccharolobus_solfataricus_P2	NC_002754.1			SSO_RS09750	1819156..1819875	+	WP_010923717.1	COG2254	cas3HD
Saccharolobus_solfataricus_P2	NC_002754.1			SSO_RS09755	1819856..1820893	+	WP_009992199.1	cd09724	cas8a1
Saccharolobus_solfataricus_P2	NC_002754.1
--------------------------------------
Saccharolobus_solfataricus_SARC-H	NZ_CP033236.1	1	CAS-I-A	SULH_RS11665	2068566..2069054	+	WP_009988390.1	cls000086	csa5gr11
Saccharolobus_solfataricus_SARC-H	NZ_CP033236.1			SULH_RS11670	2069056..2069991	+	WP_009988393.1	cd09685	cas7
Saccharolobus_solfataricus_SARC-H	NZ_CP033236.1			SULH_RS11675	2069992..2070783	+	WP_009988394.1	COG1688	cas5
Saccharolobus_solfataricus_SARC-H	NZ_CP033236.1			SULH_RS11680	2070768..2071739	+	WP_009988397.1	cls000157	cas8a7
Saccharolobus_solfataricus_SARC-H	NZ_CP033236.1			SULH_RS11685	2071736..2073382	+	WP_009988399.1	COG1203	cas3
Saccharolobus_solfataricus_SARC-H	NZ_CP033236.1			SULH_RS11690	2073379..2074023	+	WP_009988400.1	COG2254	cas3HD
--------------------------------------
Saccharolobus_solfataricus_SARC-I	NZ_CP033237.1	1	CAS-I-A	SULI_RS11665	2068566..2069054	+	WP_009988390.1	cls000086	csa5gr11
Saccharolobus_solfataricus_SARC-I	NZ_CP033237.1			SULI_RS11670	2069056..2069991	+	WP_009988393.1	cd09685	cas7
Saccharolobus_solfataricus_SARC-I	NZ_CP033237.1			SULI_RS11675	2069992..2070783	+	WP_009988394.1	COG1688	cas5
Saccharolobus_solfataricus_SARC-I	NZ_CP033237.1			SULI_RS11680	2070768..2071739	+	WP_009988397.1	cls000157	cas8a7
Saccharolobus_solfataricus_SARC-I	NZ_CP033237.1			SULI_RS11685	2071736..2073382	+	WP_009988399.1	COG1203	cas3
Saccharolobus_solfataricus_SARC-I	NZ_CP033237.1			SULI_RS11690	2073379..2074023	+	WP_009988400.1	COG2254	cas3HD
--------------------------------------
Saccharolobus_solfataricus_SARC-N	NZ_CP033239.1	1	CAS-I-A	SULN_RS11660	2067192..2067680	+	WP_009988390.1	cls000086	csa5gr11
Saccharolobus_solfataricus_SARC-N	NZ_CP033239.1			SULN_RS11665	2067682..2068617	+	WP_009988393.1	cd09685	cas7
Saccharolobus_solfataricus_SARC-N	NZ_CP033239.1			SULN_RS11670	2068618..2069409	+	WP_009988394.1	COG1688	cas5
Saccharolobus_solfataricus_SARC-N	NZ_CP033239.1			SULN_RS11675	2069394..2070365	+	WP_009988397.1	cls000157	cas8a7
Saccharolobus_solfataricus_SARC-N	NZ_CP033239.1			SULN_RS11680	2070362..2072008	+	WP_009988399.1	COG1203	cas3
Saccharolobus_solfataricus_SARC-N	NZ_CP033239.1			SULN_RS11685	2072005..2072649	+	WP_009988400.1	COG2254	cas3HD
--------------------------------------
Saccharolobus_solfataricus_SARC-O	NZ_CP033240.1	1	CAS-I-A	SULO_RS11665	2068193..2068681	+	WP_009988390.1	cls000086	csa5gr11
Saccharolobus_solfataricus_SARC-O	NZ_CP033240.1			SULO_RS11670	2068683..2069618	+	WP_009988393.1	cd09685	cas7
Saccharolobus_solfataricus_SARC-O	NZ_CP033240.1			SULO_RS11675	2069619..2070410	+	WP_009988394.1	COG1688	cas5
Saccharolobus_solfataricus_SARC-O	NZ_CP033240.1			SULO_RS11680	2070395..2071366	+	WP_009988397.1	cls000157	cas8a7
Saccharolobus_solfataricus_SARC-O	NZ_CP033240.1			SULO_RS11685	2071363..2073009	+	WP_009988399.1	COG1203	cas3
Saccharolobus_solfataricus_SARC-O	NZ_CP033240.1			SULO_RS11690	2073006..2073650	+	WP_009988400.1	COG2254	cas3HD
--------------------------------------
Saccharolobus_solfataricus_SULA	NZ_CP011057.1	1	CAS-I-A	SULA_RS11530	2126804..2127292	+	WP_009988390.1	cls000086	csa5gr11
Saccharolobus_solfataricus_SULA	NZ_CP011057.1			SULA_RS11535	2127294..2128229	+	WP_009988393.1	cd09685	cas7
Saccharolobus_solfataricus_SULA	NZ_CP011057.1			SULA_RS11540	2128230..2129021	+	WP_009988394.1	COG1688	cas5
Saccharolobus_solfataricus_SULA	NZ_CP011057.1			SULA_RS11545	2129006..2129977	+	WP_009988397.1	cls000157	cas8a7
Saccharolobus_solfataricus_SULA	NZ_CP011057.1			SULA_RS11550	2129974..2131620	+	WP_009988399.1	COG1203	cas3
Saccharolobus_solfataricus_SULA	NZ_CP011057.1			SULA_RS11555	2131617..2132261	+	WP_009988400.1	COG2254	cas3HD
--------------------------------------
Saccharolobus_solfataricus_SULB	NZ_CP011055.1	1	CAS-I-A	SULB_RS11535	2126786..2127274	+	WP_009988390.1	cls000086	csa5gr11
Saccharolobus_solfataricus_SULB	NZ_CP011055.1			SULB_RS11540	2127276..2128211	+	WP_009988393.1	cd09685	cas7
Saccharolobus_solfataricus_SULB	NZ_CP011055.1			SULB_RS11545	2128212..2129003	+	WP_009988394.1	COG1688	cas5
Saccharolobus_solfataricus_SULB	NZ_CP011055.1			SULB_RS11550	2128988..2129959	+	WP_009988397.1	cls000157	cas8a7
Saccharolobus_solfataricus_SULB	NZ_CP011055.1			SULB_RS11555	2129956..2131602	+	WP_009988399.1	COG1203	cas3
Saccharolobus_solfataricus_SULB	NZ_CP011055.1			SULB_RS11560	2131599..2132243	+	WP_009988400.1	COG2254	cas3HD
--------------------------------------
Saccharolobus_solfataricus_SULC	NZ_CP011056.1	1	CAS-I-A	SULC_RS11530	2126788..2127276	+	WP_009988390.1	cls000086	csa5gr11
Saccharolobus_solfataricus_SULC	NZ_CP011056.1			SULC_RS11535	2127278..2128213	+	WP_009988393.1	cd09685	cas7
Saccharolobus_solfataricus_SULC	NZ_CP011056.1			SULC_RS11540	2128214..2129005	+	WP_052885468.1	COG1688	cas5
Saccharolobus_solfataricus_SULC	NZ_CP011056.1			SULC_RS11545	2128990..2129961	+	WP_009988397.1	cls000157	cas8a7
Saccharolobus_solfataricus_SULC	NZ_CP011056.1			SULC_RS11550	2129958..2131604	+	WP_009988399.1	COG1203	cas3
Saccharolobus_solfataricus_SULC	NZ_CP011056.1			SULC_RS11555	2131601..2132245	+	WP_009988400.1	COG2254	cas3HD
--------------------------------------
Saccharolobus_solfataricus_SULG	NZ_CP033235.1	1	CAS-I-A	SULG_RS11665	2068566..2069054	+	WP_009988390.1	cls000086	csa5gr11
Saccharolobus_solfataricus_SULG	NZ_CP033235.1			SULG_RS11670	2069056..2069991	+	WP_009988393.1	cd09685	cas7
Saccharolobus_solfataricus_SULG	NZ_CP033235.1			SULG_RS11675	2069992..2070783	+	WP_009988394.1	COG1688	cas5
Saccharolobus_solfataricus_SULG	NZ_CP033235.1			SULG_RS11680	2070768..2071739	+	WP_009988397.1	cls000157	cas8a7
Saccharolobus_solfataricus_SULG	NZ_CP033235.1			SULG_RS11685	2071736..2073382	+	WP_009988399.1	COG1203	cas3
Saccharolobus_solfataricus_SULG	NZ_CP033235.1			SULG_RS11690	2073379..2074023	+	WP_009988400.1	COG2254	cas3HD
--------------------------------------
Saccharolobus_solfataricus_SULM	NZ_CP033238.1	1	CAS-I-A	SULM_RS11655	2067192..2067680	+	WP_009988390.1	cls000086	csa5gr11
Saccharolobus_solfataricus_SULM	NZ_CP033238.1			SULM_RS11660	2067682..2068617	+	WP_009988393.1	cd09685	cas7
Saccharolobus_solfataricus_SULM	NZ_CP033238.1			SULM_RS11665	2068618..2069409	+	WP_009988394.1	COG1688	cas5
Saccharolobus_solfataricus_SULM	NZ_CP033238.1			SULM_RS11670	2069394..2070365	+	WP_009988397.1	cls000157	cas8a7
Saccharolobus_solfataricus_SULM	NZ_CP033238.1			SULM_RS11675	2070362..2072008	+	WP_009988399.1	COG1203	cas3
Saccharolobus_solfataricus_SULM	NZ_CP033238.1			SULM_RS11680	2072005..2072649	+	WP_009988400.1	COG2254	cas3HD
--------------------------------------
Saccharolobus_solfataricus_SUL120	NZ_CP033241.1	1	CAS-I-A	SULZ_RS11685	2102267..2102755	+	WP_009988390.1	cls000086	csa5gr11
Saccharolobus_solfataricus_SUL120	NZ_CP033241.1			SULZ_RS11690	2102757..2103692	+	WP_009988393.1	cd09685	cas7
Saccharolobus_solfataricus_SUL120	NZ_CP033241.1			SULZ_RS11695	2103693..2104484	+	WP_009988394.1	COG1688	cas5
Saccharolobus_solfataricus_SUL120	NZ_CP033241.1			SULZ_RS11700	2104469..2105440	+	WP_009988397.1	cls000157	cas8a7
Saccharolobus_solfataricus_SUL120	NZ_CP033241.1			SULZ_RS11705	2105437..2107083	+	WP_009988399.1	COG1203	cas3
Saccharolobus_solfataricus_SUL120	NZ_CP033241.1			SULZ_RS11710	2107080..2107724	+	WP_009988400.1	COG2254	cas3HD
--------------------------------------
Saccharolobus_solfataricus_982	NC_017274.1	1	CAS-I-A	SSOL_RS11315	2068566..2069054	+	WP_009988390.1	cls000086	csa5gr11
Saccharolobus_solfataricus_982	NC_017274.1			SSOL_RS11320	2069056..2069991	+	WP_009988393.1	cd09685	cas7
Saccharolobus_solfataricus_982	NC_017274.1			SSOL_RS11325	2069992..2070783	+	WP_009988394.1	COG1688	cas5
Saccharolobus_solfataricus_982	NC_017274.1			SSOL_RS11330	2070768..2071739	+	WP_009988397.1	cls000157	cas8a7
Saccharolobus_solfataricus_982	NC_017274.1			SSOL_RS11335	2071736..2073382	+	WP_009988399.1	COG1203	cas3
Saccharolobus_solfataricus_982	NC_017274.1			SSOL_RS11340	2073379..2074023	+	WP_009988400.1	COG2254	cas3HD
Saccharolobus_solfataricus_982	NC_017274.1
--------------------------------------
Saccharolobus_sp.A20	NZ_CP017006.1	3	CAS-III-B	BFU36_RS00005	5907..6755	-	WP_069284491.1	C19_cmr3gr5_1	cmr3gr5
Saccharolobus_sp.A20	NZ_CP017006.1			BFU36_RS00010	6765..9521	-	WP_069281281.1	cls000742	cas10
Saccharolobus_sp.A20	NZ_CP017006.1			BFU36_RS00015	9512..10243	-	WP_069281282.1	cd09661	cmr6gr7
Saccharolobus_sp.A20	NZ_CP017006.1			BFU36_RS00020	10260..11591	-	WP_069281283.1	cd09657	cmr1gr7
Saccharolobus_sp.A20	NZ_CP017006.1			BFU36_RS00025	11588..12097	-	WP_069284492.1	cls000190	cmr5gr11
Saccharolobus_sp.A20	NZ_CP017006.1			BFU36_RS00030	12109..12927	-	WP_069281284.1	cd09682	cmr4gr7
Saccharolobus_sp.A20	NZ_CP017006.1		CAS-III-D	BFU36_RS00050	23130..23858	-	WP_069281286.1	icity0012	csm3gr7
Saccharolobus_sp.A20	NZ_CP017006.1			BFU36_RS00055	23855..24760	-	WP_069281287.1	mkCas0153	csx10gr5
Saccharolobus_sp.A20	NZ_CP017006.1			BFU36_RS00060	24767..25381	-	WP_069281288.1	COG1337	csm3gr7
Saccharolobus_sp.A20	NZ_CP017006.1			BFU36_RS00065	25388..27943	-	WP_069281289.1	cd00077,mkCas0133	HDc,cas10
Saccharolobus_sp.A20	NZ_CP017006.1			BFU36_RS00070	28100..28921	-	WP_069281290.1	COG1337	csm3gr7
Saccharolobus_sp.A20	NZ_CP017006.1			BFU36_RS00075	28893..29723	-	WP_069281291.1	cd09683	csm3gr7
Saccharolobus_sp.A20	NZ_CP017006.1			BFU36_RS00080	29724..30428	-	WP_069281292.1	cd09683	csm3gr7
Saccharolobus_sp.A20	NZ_CP017006.1			BFU36_RS00085	30433..30825	-	WP_069281293.1	mkCas0099	csm2gr11
Saccharolobus_sp.A20	NZ_CP017006.1		CAS-I-D	BFU36_RS13395	2675475..2677445	-	WP_069284482.1	icity0004	cas3d
Saccharolobus_sp.A20	NZ_CP017006.1			BFU36_RS13400	2677561..2678328	-	WP_069284483.1	mkCas0129	csc1gr5
Saccharolobus_sp.A20	NZ_CP017006.1			BFU36_RS13405	2678359..2679393	-	WP_069284484.1	cd09709	csc2gr7
Saccharolobus_sp.A20	NZ_CP017006.1			BFU36_RS13410	2679390..2681966	-	WP_069284485.1	cls000132	cas10d
--------------------------------------
Stygiolobus	NZ_CP045483.1	-
--------------------------------------
Sulfodiicoccus_acidiphilus_HS-1	NZ_AP018553.1	4	CAS-I-B	HS1genome_RS08680	1658558..1658935	-	WP_126450500_1	mkCas0191	cas5
Sulfodiicoccus_acidiphilus_HS-1	NZ_AP018553.1			HS1genome_RS08685	1658914..1659180	-	WP_126451389_1	mkCas0191	cas5
Sulfodiicoccus_acidiphilus_HS-1	NZ_AP018553.1			HS1genome_RS08690	1659223..1660128	-	WP_126450502_1	cd09690	cas7
Sulfodiicoccus_acidiphilus_HS-1	NZ_AP018553.1			HS1genome_RS08695	1660178..1661905	-	WP_126450504_1	cd09730	cas8b1
Sulfodiicoccus_acidiphilus_HS-1	NZ_AP018553.1		CAS-III-D	HS1genome_RS08780	1710300..1710701	+	WP_126450530_1	mkCas0099	csm2gr11
Sulfodiicoccus_acidiphilus_HS-1	NZ_AP018553.1			HS1genome_RS08785	1710745..1711443	+	WP_126451391_1	cd09683	csm3gr7
Sulfodiicoccus_acidiphilus_HS-1	NZ_AP018553.1			HS1genome_RS08790	1711458..1712273	+	WP_126451392_1	cd09683	csm3gr7
Sulfodiicoccus_acidiphilus_HS-1	NZ_AP018553.1			HS1genome_RS08795	1712326..1713087	+	WP_126450532_1	cd09683	csm3gr7
Sulfodiicoccus_acidiphilus_HS-1	NZ_AP018553.1			HS1genome_RS08800	1713075..1713254	+	WP_126450533_1	Unknown	Unknown
Sulfodiicoccus_acidiphilus_HS-1	NZ_AP018553.1			HS1genome_RS08805	1713277..1715862	+	WP_126450535_1	mkCas0133	cas10
Sulfodiicoccus_acidiphilus_HS-1	NZ_AP018553.1			HS1genome_RS08810	1715859..1716497	+	WP_126450537_1	COG1337	csm3gr7
Sulfodiicoccus_acidiphilus_HS-1	NZ_AP018553.1			HS1genome_RS08815	1716500..1717438	+	WP_126450539_1	mkCas0153	csx10gr5
Sulfodiicoccus_acidiphilus_HS-1	NZ_AP018553.1			HS1genome_RS08820	1717435..1718226	+	WP_126450540_1	icity0012	csm3gr7
Sulfodiicoccus_acidiphilus_HS-1	NZ_AP018553.1		CAS-III unclassified	HS1genome_RS09420	1852323..1853357	+	WP_126450739_1	COG1337	csm3gr7
Sulfodiicoccus_acidiphilus_HS-1	NZ_AP018553.1			HS1genome_RS09425	1853368..1853754	+	WP_126450741_1	mkCas0156	csx26
Sulfodiicoccus_acidiphilus_HS-1	NZ_AP018553.1			HS1genome_RS09430	1853751..1854323	+	WP_126450743_1	mkCas0095	csm3gr7
Sulfodiicoccus_acidiphilus_HS-1	NZ_AP018553.1			HS1genome_RS09435	1854361..1856850	+	WP_126450745_1	mkCas0083	cas10
Sulfodiicoccus_acidiphilus_HS-1	NZ_AP018553.1			HS1genome_RS09440	1856847..1857533	+	WP_126450747_1	mkCas0154	csm4gr5
Sulfodiicoccus_acidiphilus_HS-1	NZ_AP018553.1		CAS-I-A	HS1genome_RS09695	1923482..1924417	-	WP_126450818_1	cd09724	cas8a1
Sulfodiicoccus_acidiphilus_HS-1	NZ_AP018553.1			HS1genome_RS09700	1924464..1925198	-	WP_126450820_1	cd10013	cas3HD
Sulfodiicoccus_acidiphilus_HS-1	NZ_AP018553.1			HS1genome_RS09705	1925195..1926673	-	WP_126450822_1	COG1203	cas3
Sulfodiicoccus_acidiphilus_HS-1	NZ_AP018553.1			HS1genome_RS09710	1926654..1927391	-	WP_126451400_1	cd09753	cas5
Sulfodiicoccus_acidiphilus_HS-1	NZ_AP018553.1			HS1genome_RS09715	1927391..1928347	-	WP_126450824_1	cd09685	cas7
Sulfodiicoccus_acidiphilus_HS-1	NZ_AP018553.1			HS1genome_RS09720	1928344..1928745	-	WP_126450825_1	pfam09702	csa5gr11
--------------------------------------
Sulfolobus_acidocaldarius_DG1	NZ_CP020364.1	3	CAS-I-D	B6A19_RS09155	1659681..1661696	-	WP_011278679.1	icity0004	cas3d
Sulfolobus_acidocaldarius_DG1	NZ_CP020364.1			B6A19_RS09160	1661807..1662574	-	WP_011278680.1	mkCas0129	csc1gr5
Sulfolobus_acidocaldarius_DG1	NZ_CP020364.1			B6A19_RS09165	1662561..1663616	-	WP_011278681.1	cd09709	csc2gr7
Sulfolobus_acidocaldarius_DG1	NZ_CP020364.1			B6A19_RS09170	1663613..1666213	-	WP_015385700.1	cls000132	cas10d
Sulfolobus_acidocaldarius_DG1	NZ_CP020364.1		CAS-III	B6A19_RS09255	1687217..1688401	+	WP_011278698.1	COG1337,cd09683	csm3gr7,csm3gr7
Sulfolobus_acidocaldarius_DG1	NZ_CP020364.1			B6A19_RS09260	1688398..1688715	+	WP_011278700.1	icity0034	PEPT_D
Sulfolobus_acidocaldarius_DG1	NZ_CP020364.1			B6A19_RS09265	1688712..1689398	+	WP_011278701.1	mkCas0095	csm3gr7
Sulfolobus_acidocaldarius_DG1	NZ_CP020364.1			B6A19_RS09270	1689384..1689755	-	WP_015385708.1	mkCas0156	csx26
Sulfolobus_acidocaldarius_DG1	NZ_CP020364.1			B6A19_RS09275	1689752..1690489	-	WP_011278703.1	mkCas0154	csm4gr5
Sulfolobus_acidocaldarius_DG1	NZ_CP020364.1			B6A19_RS09280	1690486..1693143	-	WP_011278704.1	mkCas0083	cas10
Sulfolobus_acidocaldarius_DG1	NZ_CP020364.1		CAS-III-D	B6A19_RS10055	1861257..1862018	-	WP_011278841.1	icity0012	csm3gr7
Sulfolobus_acidocaldarius_DG1	NZ_CP020364.1			B6A19_RS10060	1862015..1862956	-	WP_011278842.1	mkCas0153	csx10gr5
Sulfolobus_acidocaldarius_DG1	NZ_CP020364.1			B6A19_RS10065	1862963..1863568	-	WP_011278843.1	COG1337	csm3gr7
Sulfolobus_acidocaldarius_DG1	NZ_CP020364.1			B6A19_RS10070	1863568..1866288	-	WP_011278844.1	cd09680	cas10
Sulfolobus_acidocaldarius_DG1	NZ_CP020364.1			B6A19_RS10075	1866272..1866487	-	WP_011278845.1	Unknown	Unknown
Sulfolobus_acidocaldarius_DG1	NZ_CP020364.1			B6A19_RS10080	1866490..1867245	-	WP_011278846.1	COG1337	csm3gr7
Sulfolobus_acidocaldarius_DG1	NZ_CP020364.1			B6A19_RS10085	1867295..1868131	-	WP_011278847.1	cd09683	csm3gr7
Sulfolobus_acidocaldarius_DG1	NZ_CP020364.1			B6A19_RS10095	1868854..1869240	-	WP_011278848.1	mkCas0099	csm2gr11
--------------------------------------
Sulfolobus_acidocaldarius_DSM_639	NC_007181.1	3	CAS-I-D	SACI_RS09010	1659678..1661693	-	WP_011278679.1	icity0004	cas3d
Sulfolobus_acidocaldarius_DSM_639	NC_007181.1			SACI_RS09015	1661804..1662571	-	WP_011278680.1	mkCas0129	csc1gr5
Sulfolobus_acidocaldarius_DSM_639	NC_007181.1			SACI_RS09020	1662558..1663613	-	WP_011278681.1	cd09709	csc2gr7
Sulfolobus_acidocaldarius_DSM_639	NC_007181.1			SACI_RS09025	1663610..1666210	-	WP_015385700.1	cls000132	cas10d
Sulfolobus_acidocaldarius_DSM_639	NC_007181.1		CAS-III	SACI_RS09115	1687155..1688339	+	WP_011278698.1	COG1337,cd09683	csm3gr7,csm3gr7
Sulfolobus_acidocaldarius_DSM_639	NC_007181.1			SACI_RS09120	1688336..1688653	+	WP_011278700.1	icity0034	PEPT_D
Sulfolobus_acidocaldarius_DSM_639	NC_007181.1			SACI_RS09125	1688650..1689336	+	WP_011278701.1	mkCas0095	csm3gr7
Sulfolobus_acidocaldarius_DSM_639	NC_007181.1			SACI_RS09130	1689322..1689693	-	WP_015385708.1	mkCas0156	csx26
Sulfolobus_acidocaldarius_DSM_639	NC_007181.1			SACI_RS09135	1689690..1690427	-	WP_011278703.1	mkCas0154	csm4gr5
Sulfolobus_acidocaldarius_DSM_639	NC_007181.1			SACI_RS09140	1690424..1693081	-	WP_011278704.1	mkCas0083	cas10
Sulfolobus_acidocaldarius_DSM_639	NC_007181.1		CAS-III-D	SACI_RS09880	1861364..1862125	-	WP_011278841.1	icity0012	csm3gr7
Sulfolobus_acidocaldarius_DSM_639	NC_007181.1			SACI_RS09885	1862122..1863063	-	WP_011278842.1	mkCas0153	csx10gr5
Sulfolobus_acidocaldarius_DSM_639	NC_007181.1			SACI_RS09890	1863070..1863675	-	WP_011278843.1	COG1337	csm3gr7
Sulfolobus_acidocaldarius_DSM_639	NC_007181.1			SACI_RS09895	1863675..1866395	-	WP_011278844.1	cd09680	cas10
Sulfolobus_acidocaldarius_DSM_639	NC_007181.1			SACI_RS09900	1866379..1866594	-	WP_011278845.1	Unknown	Unknown
Sulfolobus_acidocaldarius_DSM_639	NC_007181.1			SACI_RS09905	1866597..1867352	-	WP_011278846.1	COG1337	csm3gr7
Sulfolobus_acidocaldarius_DSM_639	NC_007181.1			SACI_RS09910	1867402..1868238	-	WP_011278847.1	cd09683	csm3gr7
Sulfolobus_acidocaldarius_DSM_639	NC_007181.1			SACI_RS09920	1868961..1869347	-	WP_011278848.1	mkCas0099	csm2gr11
--------------------------------------
Sulfolobus_acidocaldarius_N8	NC_020246.1	2	CAS-I-D	SACN8_RS09010	1659682..1661697	-	WP_011278679.1	icity0004	cas3d
Sulfolobus_acidocaldarius_N8	NC_020246.1			SACN8_RS09015	1661808..1662575	-	WP_011278680.1	mkCas0129	csc1gr5
Sulfolobus_acidocaldarius_N8	NC_020246.1			SACN8_RS09020	1662562..1663617	-	WP_011278681.1	cd09709	csc2gr7
Sulfolobus_acidocaldarius_N8	NC_020246.1			SACN8_RS09025	1663614..1666214	-	WP_015385700.1	cls000132	cas10d
Sulfolobus_acidocaldarius_N8	NC_020246.1		CAS-III	SACN8_RS09115	1687159..1688343	+	WP_011278698.1	COG1337,cd09683	csm3gr7,csm3gr7
Sulfolobus_acidocaldarius_N8	NC_020246.1			SACN8_RS09120	1688340..1688657	+	WP_011278700.1	icity0034	PEPT_D
Sulfolobus_acidocaldarius_N8	NC_020246.1			SACN8_RS09125	1688654..1689340	+	WP_011278701.1	mkCas0095	csm3gr7
Sulfolobus_acidocaldarius_N8	NC_020246.1			SACN8_RS09130	1689326..1689697	-	WP_015385708.1	mkCas0156	csx26
Sulfolobus_acidocaldarius_N8	NC_020246.1			SACN8_RS09135	1689694..1690431	-	WP_011278703.1	mkCas0154	csm4gr5
Sulfolobus_acidocaldarius_N8	NC_020246.1			SACN8_RS09140	1690428..1693085	-	WP_011278704.1	mkCas0083	cas10
--------------------------------------
Sulfolobus_acidocaldarius_Ron12/I	NC_020247.1	3	CAS-I-D	SACRON12I_RS09005	1657601..1659616	-	WP_011278679.1	icity0004	cas3d
Sulfolobus_acidocaldarius_Ron12/I	NC_020247.1			SACRON12I_RS09010	1659727..1660494	-	WP_011278680.1	mkCas0129	csc1gr5
Sulfolobus_acidocaldarius_Ron12/I	NC_020247.1			SACRON12I_RS09015	1660481..1661536	-	WP_011278681.1	cd09709	csc2gr7
Sulfolobus_acidocaldarius_Ron12/I	NC_020247.1			SACRON12I_RS09020	1661533..1664133	-	WP_015385700.1	cls000132	cas10d
Sulfolobus_acidocaldarius_Ron12/I	NC_020247.1		CAS-III	SACRON12I_RS09110	1685137..1686321	+	WP_011278698.1	COG1337,cd09683	csm3gr7,csm3gr7
Sulfolobus_acidocaldarius_Ron12/I	NC_020247.1			SACRON12I_RS09115	1686318..1686635	+	WP_011278700.1	icity0034	PEPT_D
Sulfolobus_acidocaldarius_Ron12/I	NC_020247.1			SACRON12I_RS09120	1686632..1687318	+	WP_011278701.1	mkCas0095	csm3gr7
Sulfolobus_acidocaldarius_Ron12/I	NC_020247.1			SACRON12I_RS09125	1687304..1687675	-	WP_015385708.1	mkCas0156	csx26
Sulfolobus_acidocaldarius_Ron12/I	NC_020247.1			SACRON12I_RS09130	1687672..1688409	-	WP_011278703.1	mkCas0154	csm4gr5
Sulfolobus_acidocaldarius_Ron12/I	NC_020247.1			SACRON12I_RS09135	1688406..1691063	-	WP_011278704.1	mkCas0083	cas10
Sulfolobus_acidocaldarius_Ron12/I	NC_020247.1		CAS-III-D	SACRON12I_RS09880	1859387..1860148	-	WP_011278841.1	icity0012	csm3gr7
Sulfolobus_acidocaldarius_Ron12/I	NC_020247.1			SACRON12I_RS09885	1860145..1861086	-	WP_011278842.1	mkCas0153	csx10gr5
Sulfolobus_acidocaldarius_Ron12/I	NC_020247.1			SACRON12I_RS09890	1861093..1861698	-	WP_011278843.1	COG1337	csm3gr7
Sulfolobus_acidocaldarius_Ron12/I	NC_020247.1			SACRON12I_RS09895	1861698..1864418	-	WP_015385890.1	cd09680	cas10
Sulfolobus_acidocaldarius_Ron12/I	NC_020247.1			SACRON12I_RS09900	1864402..1864617	-	WP_011278845.1	Unknown	Unknown
Sulfolobus_acidocaldarius_Ron12/I	NC_020247.1			SACRON12I_RS09905	1864620..1865375	-	WP_011278846.1	COG1337	csm3gr7
Sulfolobus_acidocaldarius_Ron12/I	NC_020247.1			SACRON12I_RS09910	1865425..1866261	-	WP_011278847.1	cd09683	csm3gr7
Sulfolobus_acidocaldarius_Ron12/I	NC_020247.1			SACRON12I_RS09920	1866984..1867370	-	WP_011278848.1	mkCas0099	csm2gr11
--------------------------------------
Sulfolobus_acidocaldarius_Y14_13-1	NZ_CP020363.1	3	CAS-I-D	B6A20_RS09115	1654612..1656627	-	WP_011278679.1	icity0004	cas3d
Sulfolobus_acidocaldarius_Y14_13-1	NZ_CP020363.1			B6A20_RS09120	1656738..1657505	-	WP_011278680.1	mkCas0129	csc1gr5
Sulfolobus_acidocaldarius_Y14_13-1	NZ_CP020363.1			B6A20_RS09125	1657492..1658547	-	WP_011278681.1	cd09709	csc2gr7
Sulfolobus_acidocaldarius_Y14_13-1	NZ_CP020363.1			B6A20_RS09130	1658544..1661144	-	WP_015385700.1	cls000132	cas10d
Sulfolobus_acidocaldarius_Y14_13-1	NZ_CP020363.1		CAS-III	B6A20_RS09215	1683124..1684308	+	WP_011278698.1	COG1337,cd09683	csm3gr7,csm3gr7
Sulfolobus_acidocaldarius_Y14_13-1	NZ_CP020363.1			B6A20_RS09220	1684305..1684622	+	WP_011278700.1	icity0034	PEPT_D
Sulfolobus_acidocaldarius_Y14_13-1	NZ_CP020363.1			B6A20_RS09225	1684619..1685305	+	WP_011278701.1	mkCas0095	csm3gr7
Sulfolobus_acidocaldarius_Y14_13-1	NZ_CP020363.1			B6A20_RS09230	1685291..1685662	-	WP_015385708.1	mkCas0156	csx26
Sulfolobus_acidocaldarius_Y14_13-1	NZ_CP020363.1			B6A20_RS09235	1685659..1686396	-	WP_011278703.1	mkCas0154	csm4gr5
Sulfolobus_acidocaldarius_Y14_13-1	NZ_CP020363.1			B6A20_RS09240	1686393..1689050	-	WP_011278704.1	mkCas0083	cas10
Sulfolobus_acidocaldarius_Y14_13-1	NZ_CP020363.1		CAS-III-D	B6A20_RS10015	1856907..1857668	-	WP_011278841.1	icity0012	csm3gr7
Sulfolobus_acidocaldarius_Y14_13-1	NZ_CP020363.1			B6A20_RS10020	1857665..1858606	-	WP_011278842.1	mkCas0153	csx10gr5
Sulfolobus_acidocaldarius_Y14_13-1	NZ_CP020363.1			B6A20_RS10025	1858613..1859218	-	WP_011278843.1	COG1337	csm3gr7
Sulfolobus_acidocaldarius_Y14_13-1	NZ_CP020363.1			B6A20_RS10030	1859218..1861938	-	WP_011278844.1	cd09680	cas10
Sulfolobus_acidocaldarius_Y14_13-1	NZ_CP020363.1			B6A20_RS10035	1861922..1862137	-	WP_011278845.1	Unknown	Unknown
Sulfolobus_acidocaldarius_Y14_13-1	NZ_CP020363.1			B6A20_RS10040	1862140..1862895	-	WP_011278846.1	COG1337	csm3gr7
Sulfolobus_acidocaldarius_Y14_13-1	NZ_CP020363.1			B6A20_RS10045	1862945..1863781	-	WP_011278847.1	cd09683	csm3gr7
Sulfolobus_acidocaldarius_Y14_13-1	NZ_CP020363.1			B6A20_RS10055	1864504..1864890	-	WP_011278848.1	mkCas0099	csm2gr11
--------------------------------------
Sulfolobus_acidocaldarius_Y14_16-22	NZ_CP020362.1	3	CAS-I-D	B6A17_RS09435	1703008..1705023	-	WP_011278679.1	icity0004	cas3d
Sulfolobus_acidocaldarius_Y14_16-22	NZ_CP020362.1			B6A17_RS09440	1705134..1705901	-	WP_011278680.1	mkCas0129	csc1gr5
Sulfolobus_acidocaldarius_Y14_16-22	NZ_CP020362.1			B6A17_RS09445	1705888..1706943	-	WP_011278681.1	cd09709	csc2gr7
Sulfolobus_acidocaldarius_Y14_16-22	NZ_CP020362.1			B6A17_RS09450	1706940..1709540	-	WP_015385700.1	cls000132	cas10d
Sulfolobus_acidocaldarius_Y14_16-22	NZ_CP020362.1		CAS-III	B6A17_RS09535	1731457..1732641	+	WP_011278698.1	COG1337,cd09683	csm3gr7,csm3gr7
Sulfolobus_acidocaldarius_Y14_16-22	NZ_CP020362.1			B6A17_RS09540	1732638..1732955	+	WP_011278700.1	icity0034	PEPT_D
Sulfolobus_acidocaldarius_Y14_16-22	NZ_CP020362.1			B6A17_RS09545	1732952..1733638	+	WP_011278701.1	mkCas0095	csm3gr7
Sulfolobus_acidocaldarius_Y14_16-22	NZ_CP020362.1			B6A17_RS09550	1733624..1733995	-	WP_015385708.1	mkCas0156	csx26
Sulfolobus_acidocaldarius_Y14_16-22	NZ_CP020362.1			B6A17_RS09555	1733992..1734729	-	WP_011278703.1	mkCas0154	csm4gr5
Sulfolobus_acidocaldarius_Y14_16-22	NZ_CP020362.1			B6A17_RS09560	1734726..1737383	-	WP_011278704.1	mkCas0083	cas10
Sulfolobus_acidocaldarius_Y14_16-22	NZ_CP020362.1		CAS-III-D	B6A17_RS10330	1905498..1906259	-	WP_011278841.1	icity0012	csm3gr7
Sulfolobus_acidocaldarius_Y14_16-22	NZ_CP020362.1			B6A17_RS10335	1906256..1907197	-	WP_011278842.1	mkCas0153	csx10gr5
Sulfolobus_acidocaldarius_Y14_16-22	NZ_CP020362.1			B6A17_RS10340	1907204..1907809	-	WP_011278843.1	COG1337	csm3gr7
Sulfolobus_acidocaldarius_Y14_16-22	NZ_CP020362.1			B6A17_RS10345	1907809..1910529	-	WP_011278844.1	cd09680	cas10
Sulfolobus_acidocaldarius_Y14_16-22	NZ_CP020362.1			B6A17_RS10350	1910513..1910728	-	WP_011278845.1	Unknown	Unknown
Sulfolobus_acidocaldarius_Y14_16-22	NZ_CP020362.1			B6A17_RS10355	1910731..1911486	-	WP_011278846.1	COG1337	csm3gr7
Sulfolobus_acidocaldarius_Y14_16-22	NZ_CP020362.1			B6A17_RS10360	1911536..1912372	-	WP_011278847.1	cd09683	csm3gr7
Sulfolobus_acidocaldarius_Y14_16-22	NZ_CP020362.1			B6A17_RS10370	1913095..1913481	-	WP_011278848.1	mkCas0099	csm2gr11
--------------------------------------
Sulfolobus_acidocaldarius_Y14_18-5	NZ_CP020360.1	1	CAS-III-D	B6A18_RS09870	1790381..1791142	-	WP_011278841.1	icity0012	csm3gr7
Sulfolobus_acidocaldarius_Y14_18-5	NZ_CP020360.1			B6A18_RS09875	1791139..1792080	-	WP_011278842.1	mkCas0153	csx10gr5
Sulfolobus_acidocaldarius_Y14_18-5	NZ_CP020360.1			B6A18_RS09880	1792087..1792692	-	WP_011278843.1	COG1337	csm3gr7
Sulfolobus_acidocaldarius_Y14_18-5	NZ_CP020360.1			B6A18_RS09885	1792692..1795412	-	WP_011278844.1	cd09680	cas10
Sulfolobus_acidocaldarius_Y14_18-5	NZ_CP020360.1			B6A18_RS09890	1795396..1795611	-	WP_011278845.1	Unknown	Unknown
Sulfolobus_acidocaldarius_Y14_18-5	NZ_CP020360.1			B6A18_RS09895	1795614..1796369	-	WP_011278846.1	COG1337	csm3gr7
Sulfolobus_acidocaldarius_Y14_18-5	NZ_CP020360.1			B6A18_RS09900	1796419..1797255	-	WP_011278847.1	cd09683	csm3gr7
Sulfolobus_acidocaldarius_Y14_18-5	NZ_CP020360.1			B6A18_RS09910	1797978..1798364	-	WP_011278848.1	mkCas0099	csm2gr11
--------------------------------------
Sulfolobus_acidocaldarius_Y14_20-20	NZ_CP020361.1	3	CAS-I-D	B6A16_RS09305	1686893..1688908	-	WP_011278679.1	icity0004	cas3d
Sulfolobus_acidocaldarius_Y14_20-20	NZ_CP020361.1			B6A16_RS09310	1689019..1689786	-	WP_011278680.1	mkCas0129	csc1gr5
Sulfolobus_acidocaldarius_Y14_20-20	NZ_CP020361.1			B6A16_RS09315	1689773..1690828	-	WP_011278681.1	cd09709	csc2gr7
Sulfolobus_acidocaldarius_Y14_20-20	NZ_CP020361.1			B6A16_RS09320	1690825..1693425	-	WP_015385700.1	cls000132	cas10d
Sulfolobus_acidocaldarius_Y14_20-20	NZ_CP020361.1		CAS-III	B6A16_RS09405	1715342..1716526	+	WP_011278698.1	COG1337,cd09683	csm3gr7,csm3gr7
Sulfolobus_acidocaldarius_Y14_20-20	NZ_CP020361.1			B6A16_RS09410	1716523..1716840	+	WP_011278700.1	icity0034	PEPT_D
Sulfolobus_acidocaldarius_Y14_20-20	NZ_CP020361.1			B6A16_RS09415	1716837..1717523	+	WP_011278701.1	mkCas0095	csm3gr7
Sulfolobus_acidocaldarius_Y14_20-20	NZ_CP020361.1			B6A16_RS09420	1717509..1717880	-	WP_015385708.1	mkCas0156	csx26
Sulfolobus_acidocaldarius_Y14_20-20	NZ_CP020361.1			B6A16_RS09425	1717877..1718614	-	WP_011278703.1	mkCas0154	csm4gr5
Sulfolobus_acidocaldarius_Y14_20-20	NZ_CP020361.1			B6A16_RS09430	1718611..1721268	-	WP_011278704.1	mkCas0083	cas10
Sulfolobus_acidocaldarius_Y14_20-20	NZ_CP020361.1		CAS-III-D	B6A16_RS10205	1889127..1889888	-	WP_011278841.1	icity0012	csm3gr7
Sulfolobus_acidocaldarius_Y14_20-20	NZ_CP020361.1			B6A16_RS10210	1889885..1890826	-	WP_011278842.1	mkCas0153	csx10gr5
Sulfolobus_acidocaldarius_Y14_20-20	NZ_CP020361.1			B6A16_RS10215	1890833..1891438	-	WP_011278843.1	COG1337	csm3gr7
Sulfolobus_acidocaldarius_Y14_20-20	NZ_CP020361.1			B6A16_RS10220	1891438..1894158	-	WP_011278844.1	cd09680	cas10
Sulfolobus_acidocaldarius_Y14_20-20	NZ_CP020361.1			B6A16_RS10225	1894142..1894357	-	WP_011278845.1	Unknown	Unknown
Sulfolobus_acidocaldarius_Y14_20-20	NZ_CP020361.1			B6A16_RS10230	1894360..1895115	-	WP_011278846.1	COG1337	csm3gr7
Sulfolobus_acidocaldarius_Y14_20-20	NZ_CP020361.1			B6A16_RS10235	1895165..1896001	-	WP_011278847.1	cd09683	csm3gr7
Sulfolobus_acidocaldarius_Y14_20-20	NZ_CP020361.1			B6A16_RS10245	1896724..1897110	-	WP_011278848.1	mkCas0099	csm2gr11
--------------------------------------
Sulfuracidifex_tepidarius_IC-006	NZ_AP018929.1	5	CAS-III-D	IC007_RS01945	406238..407083	-	WP_054846612.1	cd09683	csm3gr7
Sulfuracidifex_tepidarius_IC-006	NZ_AP018929.1			IC007_RS01950	407080..407976	-	WP_149528264.1	mkCas0153	csx10gr5
Sulfuracidifex_tepidarius_IC-006	NZ_AP018929.1			IC007_RS01955	407982..408578	-	WP_054846614.1	cd09726	csm3gr7
Sulfuracidifex_tepidarius_IC-006	NZ_AP018929.1			IC007_RS01960	408627..409271	-	WP_149528265.1		hypothetical protein
Sulfuracidifex_tepidarius_IC-006	NZ_AP018929.1			IC007_RS01965	409298..411976	-	WP_149528266.1	mkCas0133	cas10
Sulfuracidifex_tepidarius_IC-006	NZ_AP018929.1			IC007_RS01970	411969..412136	-	WP_149528267.1	cl37952	connexin
Sulfuracidifex_tepidarius_IC-006	NZ_AP018929.1			IC007_RS01975	412145..412924	-	WP_054846619.1	cd09726	csm3gr7
Sulfuracidifex_tepidarius_IC-006	NZ_AP018929.1			IC007_RS01980	412926..413768	-	WP_054846620.1	cd09683	csm3gr7
Sulfuracidifex_tepidarius_IC-006	NZ_AP018929.1			IC007_RS01985	413773..414423	-	WP_054846621.1	cd09683	csm3gr7
Sulfuracidifex_tepidarius_IC-006	NZ_AP018929.1		CAS-I-B	IC007_RS02415	522630..524408	+	WP_054846066.1	cd09730	cas8b1
Sulfuracidifex_tepidarius_IC-006	NZ_AP018929.1			IC007_RS02420	524401..525276	+	WP_149528296.1	cd09690	cas7
Sulfuracidifex_tepidarius_IC-006	NZ_AP018929.1			IC007_RS02425	525276..525962	+	WP_149528297.1	mkCas0191	cas5
Sulfuracidifex_tepidarius_IC-006	NZ_AP018929.1			IC007_RS02430	526117..526377	+	WP_149528298.1	cd09725	cas2
Sulfuracidifex_tepidarius_IC-006	NZ_AP018929.1			IC007_RS02435	526882..528786	+	WP_149528299.1		protein kinase
Sulfuracidifex_tepidarius_IC-006	NZ_AP018929.1			IC007_RS02440	529295..531436	+	WP_149528300.1	COG1203	cas3
Sulfuracidifex_tepidarius_IC-006	NZ_AP018929.1		CAS-I-A	IC007_RS10620	2069502..2070569	+	WP_054846532.1	cd09685	cas7
Sulfuracidifex_tepidarius_IC-006	NZ_AP018929.1			IC007_RS10625	2070579..2071352	+	WP_054846531.1	cd09753	cas5
Sulfuracidifex_tepidarius_IC-006	NZ_AP018929.1			IC007_RS10630	2071342..2072382	+	WP_149528741.1	cls000150	cas8a1
Sulfuracidifex_tepidarius_IC-006	NZ_AP018929.1			IC007_RS10635	2072355..2073890	+	WP_054846529.1	COG1203	cas3
Sulfuracidifex_tepidarius_IC-006	NZ_AP018929.1			IC007_RS10640	2073887..2074606	+	WP_054846528.1	cd10013	cas3HD
Sulfuracidifex_tepidarius_IC-006	NZ_AP018929.1		CAS-III-D	IC007_RS10645	2074885..2077470	+	WP_149528742.1	mkCas0133	cas10
Sulfuracidifex_tepidarius_IC-006	NZ_AP018929.1			IC007_RS10650	2077476..2077994	+	WP_084739869.1	cd09726	csm3
Sulfuracidifex_tepidarius_IC-006	NZ_AP018929.1			IC007_RS10655	2078000..2078983	+	WP_149528743.1		csx10
Sulfuracidifex_tepidarius_IC-006	NZ_AP018929.1			IC007_RS10660	2078964..2079401	+	WP_054846523.1		csm2
Sulfuracidifex_tepidarius_IC-006	NZ_AP018929.1			IC007_RS10665	2079405..2080142	+	WP_149528744.1		csm3
Sulfuracidifex_tepidarius_IC-006	NZ_AP018929.1			IC007_RS10670	2080148..2080906	+	WP_162205017.1		csm3
Sulfuracidifex_tepidarius_IC-006	NZ_AP018929.1			IC007_RS10675	2080915..2081802	+	WP_149528745.1		csm3
Sulfuracidifex_tepidarius_IC-006	NZ_AP018929.1		CAS-I-A	IC007_RS11040	2164187..2164819	-	WP_149528771.1	cd10013	cas3HD
Sulfuracidifex_tepidarius_IC-006	NZ_AP018929.1			IC007_RS11045	2164816..2166411	-	WP_149528941.1	COG1203	cas3
Sulfuracidifex_tepidarius_IC-006	NZ_AP018929.1			IC007_RS11050	2166440..2167420	-	WP_054846184.1	cls000157	cas8a7
Sulfuracidifex_tepidarius_IC-006	NZ_AP018929.1			IC007_RS11055	2167408..2168232	-	WP_149528772.1	cd09753	cas5
Sulfuracidifex_tepidarius_IC-006	NZ_AP018929.1			IC007_RS11060	2168229..2169260	-	WP_054846183.1	cd09685	cas7
Sulfuracidifex_tepidarius_IC-006	NZ_AP018929.1			IC007_RS11065	2169262..2169732	-	WP_054846182.1	cls000086	csa5gr11
--------------------------------------
Sulfuracidifex_tepidarius_IC-007	NZ-AP018930.1	4	CAS-III-D	F1551_RS01820	375467..376312	-	WP_054846612.1	cd09683	csm3gr7
Sulfuracidifex_tepidarius_IC-007	NZ-AP018930.1			F1551_RS01825	376309..377205	-	WP_149528264.1	mkCas0153	csx10gr5
Sulfuracidifex_tepidarius_IC-007	NZ-AP018930.1			F1551_RS01830	377211..377807	-	WP_149564627.1	cd09726	csm3gr7
Sulfuracidifex_tepidarius_IC-007	NZ-AP018930.1			F1551_RS01835	377856..378530	-	WP_162302088.1
Sulfuracidifex_tepidarius_IC-007	NZ-AP018930.1			F1551_RS01840	378527..381205	-	WP_149528266.1	mkCas0133	cas10
Sulfuracidifex_tepidarius_IC-007	NZ-AP018930.1			F1551_RS01845	381198..381365		WP_149528267.1	cl37952	connexin
Sulfuracidifex_tepidarius_IC-007	NZ-AP018930.1			F1551_RS01850	381374..382153	-	WP_149564628.1	cd09726	csm3gr7
Sulfuracidifex_tepidarius_IC-007	NZ-AP018930.1			F1551_RS01855	382155..382997	-	WP_149564629.1	cd09683	csm3gr7
Sulfuracidifex_tepidarius_IC-007	NZ-AP018930.1			F1551_RS01860	383002..383652	-	WP_054846621.1	cd09683	csm3gr7
Sulfuracidifex_tepidarius_IC-007	NZ-AP018930.1		CAS-I-B	F1551_RS02260	483275..485053	+	WP_054846066.1	cd09730	cas8b1
Sulfuracidifex_tepidarius_IC-007	NZ-AP018930.1			F1551_RS02265	485046..485921	+	WP_149528296.1	cd09690	cas7
Sulfuracidifex_tepidarius_IC-007	NZ-AP018930.1			F1551_RS02270	485921..486607	+	WP_149528297.1	mkCas0191	cas5
Sulfuracidifex_tepidarius_IC-007	NZ-AP018930.1			F1551_RS02275	486762..487022	+	WP_149564674.1	cd09725	cas2
Sulfuracidifex_tepidarius_IC-007	NZ-AP018930.1			F1551_RS02280	487527..489431	+	WP_149564675.1	cl21453, cl37187	protein kinase
Sulfuracidifex_tepidarius_IC-007	NZ-AP018930.1			F1551_RS02285	489940..492105	+	WP_149564676.1	COG1203	cas3
Sulfuracidifex_tepidarius_IC-007	NZ-AP018930.1		CAS-III-A	F1551_RS10460	2040547..2041476	+	WP_149564976.1	COG1567	csm4gr5
Sulfuracidifex_tepidarius_IC-007	NZ-AP018930.1			F1551_RS10465	2042025..2042735	-	WP_162302134.1		hypothetical protein
Sulfuracidifex_tepidarius_IC-007	NZ-AP018930.1			F1551_RS10470	2043308..2044438	-	WP_149564978.1		hypothetical protein
Sulfuracidifex_tepidarius_IC-007	NZ-AP018930.1			F1551_RS10475	2044810..2045256	+	WP_149564979.1		csm2
Sulfuracidifex_tepidarius_IC-007	NZ-AP018930.1			F1551_RS10480	2045263..2046291	+	WP_149564980.1	COG1337	csm3gr7
Sulfuracidifex_tepidarius_IC-007	NZ-AP018930.1			F1551_RS10485	2046288..2047292	+	WP_149564981.1	mkCas0182	csm5gr7
Sulfuracidifex_tepidarius_IC-007	NZ-AP018930.1			F1551_RS10490	2047268..2049802	+	WP_149564982.1	cd09680	cas10
Sulfuracidifex_tepidarius_IC-007	NZ-AP018930.1		CAS-I-A	F1551_RS10885	2136875..2137507	-	WP_149565017.1	cd10013	cas3HD
Sulfuracidifex_tepidarius_IC-007	NZ-AP018930.1			F1551_RS10890	2137504..2139099	-	WP_149565141.1	COG1203	cas3
Sulfuracidifex_tepidarius_IC-007	NZ-AP018930.1			F1551_RS10895	2139128..2140108	-	WP_149565018.1	cls000157	cas8a7
Sulfuracidifex_tepidarius_IC-007	NZ-AP018930.1			F1551_RS10900	2140096..2140920	-	WP_149528772.1	cd09753	cas5
Sulfuracidifex_tepidarius_IC-007	NZ-AP018930.1			F1551_RS10905	2140933..2141925	-	WP_149565019.1	cd09685	cas7
Sulfuracidifex_tepidarius_IC-007	NZ-AP018930.1			F1551_RS10910	2141927..2142397	-	WP_054846182.1	cls000086	csa5gr11
--------------------------------------
Sulfurisphaera_ohwakuensis_TA-1	NZ_CP045484.1	4	CAS-III-B	D1869_RS10955	1982308..1982865	+	WP_156015125.1	mkCas0152	cmr7
Sulfurisphaera_ohwakuensis_TA-1	NZ_CP045484.1			D1869_RS10960	1982911..1983768	+	WP_156015126.1	COG1336	cmr4gr7
Sulfurisphaera_ohwakuensis_TA-1	NZ_CP045484.1			D1869_RS10965	1983758..1984222	+	WP_156015127.1	mkCas0172	cmr5gr11
Sulfurisphaera_ohwakuensis_TA-1	NZ_CP045484.1			D1869_RS10970	1984223..1985686	+	WP_156015128.1	cd09657	cmr1gr7
Sulfurisphaera_ohwakuensis_TA-1	NZ_CP045484.1			D1869_RS10975	1985676..1986521	+	WP_156015129.1	cl21471	cmr6
Sulfurisphaera_ohwakuensis_TA-1	NZ_CP045484.1			D1869_RS10980	1986518..1989667	+	WP_156015130.1	COG1353	cas10
Sulfurisphaera_ohwakuensis_TA-1	NZ_CP045484.1			D1869_RS10985	1989667..1990659	+	WP_156015131.1	cd09656	cmr3gr5
Sulfurisphaera_ohwakuensis_TA-1	NZ_CP045484.1		CAS-I-A	D1869_RS14355	2639986..2640429	+	WP_156015734.1	pfam09702	csa5gr11
Sulfurisphaera_ohwakuensis_TA-1	NZ_CP045484.1			D1869_RS14360	2640430..2641380	+	WP_156015735.1	cd09685	cas7
Sulfurisphaera_ohwakuensis_TA-1	NZ_CP045484.1			D1869_RS14365	2641382..2642107	+	WP_156015736.1	cd09753	cas5
Sulfurisphaera_ohwakuensis_TA-1	NZ_CP045484.1			D1869_RS14370	2642091..2643569	+	WP_156015737.1	COG1203	cas3
Sulfurisphaera_ohwakuensis_TA-1	NZ_CP045484.1			D1869_RS14375	2643566..2644249	+	WP_156015738.1	cd10013	cas3HD
Sulfurisphaera_ohwakuensis_TA-1	NZ_CP045484.1			D1869_RS14380	2644308..2645210	+	WP_156015739.1	cd09724	cas8a1
Sulfurisphaera_ohwakuensis_TA-1	NZ_CP045484.1		CAS-III-D	D1869_RS14460	2669967..2670377	+	WP_156015750.1	mkCas0099	csm2gr11
Sulfurisphaera_ohwakuensis_TA-1	NZ_CP045484.1			D1869_RS14465	2670379..2671107	+	WP_156015751.1	cd09683	csm3gr7
Sulfurisphaera_ohwakuensis_TA-1	NZ_CP045484.1			D1869_RS14470	2671101..2671940	+	WP_156015752.1	cd09683	csm3gr7
Sulfurisphaera_ohwakuensis_TA-1	NZ_CP045484.1			D1869_RS14475	2671981..2672706	+	WP_156015753.1	cd09726	csm3gr7
Sulfurisphaera_ohwakuensis_TA-1	NZ_CP045484.1			D1869_RS14480	2672709..2672879	+	WP_156015754.1	Unknown	Unknown
Sulfurisphaera_ohwakuensis_TA-1	NZ_CP045484.1			D1869_RS14485	2672863..2675529	+	WP_156015755.1	mkCas0133	cas10
Sulfurisphaera_ohwakuensis_TA-1	NZ_CP045484.1			D1869_RS14490	2675529..2676140	+	WP_156015756.1	COG1337	csm3gr7
Sulfurisphaera_ohwakuensis_TA-1	NZ_CP045484.1			D1869_RS14495	2676142..2677080	+	WP_156015757.1	mkCas0153	csx10gr5
Sulfurisphaera_ohwakuensis_TA-1	NZ_CP045484.1			D1869_RS14500	2677077..2677772	+	WP_156015758.1	cd09726	csm3gr7
Sulfurisphaera_ohwakuensis_TA-1	NZ_CP045484.1		CAS-III-B	D1869_RS14545	2689055..2689849	+	WP_156015765.1	cd09682	cmr4gr7
Sulfurisphaera_ohwakuensis_TA-1	NZ_CP045484.1			D1869_RS14550	2689849..2690319		WP_156015766.1		cmr5
Sulfurisphaera_ohwakuensis_TA-1	NZ_CP045484.1			D1869_RS14555	2690312..2691685	+	WP_156015767.1	cd09657	cmr1gr7
Sulfurisphaera_ohwakuensis_TA-1	NZ_CP045484.1			D1869_RS14560	2691685..2692413	+	WP_156015999.1	COG1604	cmr6gr7
Sulfurisphaera_ohwakuensis_TA-1	NZ_CP045484.1			D1869_RS14565	2692398..2695055	+	WP_156015768.1	cd09679	cas10
Sulfurisphaera_ohwakuensis_TA-1	NZ_CP045484.1			D1869_RS14570	2695061..2695870	+	WP_156015769.1	pfam09700	cmr3gr5
--------------------------------------
Sulfurisphaera_tokodaii_7	NC_003106.2	5	CAS-III-D	STK_RS00060	12291..12716	+	WP_069168133_1	mkCas0099	csm2gr11
Sulfurisphaera_tokodaii_7	NC_003106.2			STK_RS00065	12718..13446	+	WP_010977938_1	cd09683	csm3gr7
Sulfurisphaera_tokodaii_7	NC_003106.2			STK_RS00070	13440..14279	+	WP_010977939_1	cd09683	csm3gr7
Sulfurisphaera_tokodaii_7	NC_003106.2			STK_RS00075	14251..15045	+	WP_010977941_1	COG1337	csm3gr7
Sulfurisphaera_tokodaii_7	NC_003106.2			STK_RS00080	15202..17868	+	WP_010977942_1	cd09680,mkCas0133	cas10,cas10
Sulfurisphaera_tokodaii_7	NC_003106.2			STK_RS00085	17868..18479	+	WP_010977943_1	COG1337	csm3gr7
Sulfurisphaera_tokodaii_7	NC_003106.2			STK_RS00090	18481..19419	+	WP_052846117_1	mkCas0153	csx10gr5
Sulfurisphaera_tokodaii_7	NC_003106.2			STK_RS00095	19416..20111	+	WP_010977945_1	icity0012	csm3gr7
Sulfurisphaera_tokodaii_7	NC_003106.2		CAS-I-A	STK_RS00150	42077..42556	+	WP_010977961_1	cls000086	csa5gr11
Sulfurisphaera_tokodaii_7	NC_003106.2			STK_RS00155	42558..43505	+	WP_052846126_1	cd09685	cas7
Sulfurisphaera_tokodaii_7	NC_003106.2			STK_RS00160	43502..44284	+	WP_010977963_1	cd09649	cas5
Sulfurisphaera_tokodaii_7	NC_003106.2			STK_RS00165	44272..45282	+	WP_010977964_1	cls000157	cas8a7
Sulfurisphaera_tokodaii_7	NC_003106.2			STK_RS00170	45279..46946	+	WP_052846128_1	COG1203	cas3
Sulfurisphaera_tokodaii_7	NC_003106.2			STK_RS00175	46943..47581	+	WP_010977966_1	cd10013	cas3HD
Sulfurisphaera_tokodaii_7	NC_003106.2		CAS-III-B	STK_RS10960	1985714..1986568	+	WP_010980046_1	cd09682	cmr4gr7
Sulfurisphaera_tokodaii_7	NC_003106.2			STK_RS10965	1986561..1987052	+	WP_010980047_1	cd09654	cmr5gr11
Sulfurisphaera_tokodaii_7	NC_003106.2			STK_RS10970	1987045..1988478	+	WP_010980048_1	cd09657	cmr1gr7
Sulfurisphaera_tokodaii_7	NC_003106.2			STK_RS10975	1988479..1989369	+	WP_010980049_1	cd09661	cmr6gr7
Sulfurisphaera_tokodaii_7	NC_003106.2			STK_RS10980	1989371..1992358	+	WP_052846691_1	cls000742	cas10
Sulfurisphaera_tokodaii_7	NC_003106.2			STK_RS10985	1992393..1993250	+	WP_010980051_1	cd09656	cmr3gr5
Sulfurisphaera_tokodaii_7	NC_003106.2		CAS-III	STK_RS11030	2001880..2004294	+	WP_010980059_1	mkCas0083	cas10
Sulfurisphaera_tokodaii_7	NC_003106.2			STK_RS11035	2004291..2004974	+	WP_010980060_1	mkCas0154	csm4gr5
Sulfurisphaera_tokodaii_7	NC_003106.2			STK_RS11040	2005011..2005265	+	WP_010980061_1	Unknown	Unknown
Sulfurisphaera_tokodaii_7	NC_003106.2			STK_RS11045	2005374..2006321	+	WP_052847006_1	COG1337	csm3gr7
Sulfurisphaera_tokodaii_7	NC_003106.2			STK_RS11050	2006329..2006736	+	WP_052847007_1	mkCas0156	csx26
Sulfurisphaera_tokodaii_7	NC_003106.2			STK_RS11055	2006733..2007326	+	WP_010980064_1	mkCas0095	csm3gr7
Sulfurisphaera_tokodaii_7	NC_003106.2		CAS-I-A	STK_RS14485	2678883..2679323	+	WP_010980732_1	pfam09702	csa5gr11
Sulfurisphaera_tokodaii_7	NC_003106.2			STK_RS14490	2679324..2680274	+	WP_010980733_1	cd09685	cas7
Sulfurisphaera_tokodaii_7	NC_003106.2			STK_RS14495	2680276..2681001	+	WP_010980734_1	cd09753	cas5
Sulfurisphaera_tokodaii_7	NC_003106.2			STK_RS14500	2680967..2682463	+	WP_084742699_1	COG1203	cas3
Sulfurisphaera_tokodaii_7	NC_003106.2			STK_RS14505	2682460..2683143	+	WP_010980736_1	cd10013	cas3HD
Sulfurisphaera_tokodaii_7	NC_003106.2			STK_RS14510	2683124..2684104	+	WP_052846848_1	cd09724	cas8a1

## Sheet: csx1-csm6-crn
Species	Genbank ID	gene ID	coordinates	direction	protein ID	profile	annotation	arCOG
Acidianus_ambivalens_LEI10	NZ_CP045482.1	D1866_RS05510	934769..935305	-	WP_152942186.1	cl09839, cl21570	crn	arCOG03847
Acidianus_ambivalens_LEI10	NZ_CP045482.1	D1866_RS08900	1539520..1540053	-	WP_152939191.1	cl09839	crn	arCOG03847
Acidianus_ambivalens_LEI10	NZ_CP045482.1	D1866_RS08965	1551596..1552852	-	WP_152939214.1	cd09728	csx1	COG1517, arCOG03433
--------------------------------------
Acidianus_brierleyi_DSM_1651	NZ_CP029289.2	DFR85_RS28695	2332301..2333728	-	WP_110271233.1	pfam09455	csx1	arCOG03437
Acidianus_brierleyi_DSM_1651	NZ_CP029289.2	DFR85_RS28950	2382497..2383051	+	WP_110271273.1	cl09839	crn	arCOG03847
Acidianus_brierleyi_DSM_1651	NZ_CP029289.2	DFR85_RS29045	2409391..2410647	-	WP_162582831.1	icity0100	csx1	COG1517, arCOG03433
Acidianus_brierleyi_DSM_1651	NZ_CP029289.2	DFR85_RS29060	2413583..2414842	+	WP_110271291.1	cd09728	csx1	COG1517, arCOG03433
Acidianus_brierleyi_DSM_1651	NZ_CP029289.2	DFR85_RS29405	2490837..2492150	-	WP_110271346.1	cd09728	csx1	arCOG03436
--------------------------------------
Acidianus_hospitalis_W1	NC_015518.1	AHOS_RS01845	353803..354336	-	WP_013775164.1	cd09723	crn	arCOG03847
Acidianus_hospitalis_W1	NC_015518.1	AHOS_RS01855	359633..360886	+	WP_013775166.1	cd09728	csx1	COG1517, arCOG03433
Acidianus_hospitalis_W1	NC_015518.1	AHOS_RS10880	1911885..1912421	-	WP_013776886.1	cl09839, cl21570	crn	arCOG03847
--------------------------------------
Acidianus_manzaensis_YN-25	NZ_CP029289.2	B6F84_RS00050	16009..17409	-	WP_148690321.1	cd09728	csx1	arCOG03437
Acidianus_manzaensis_YN-25	NZ_CP020477.1	B6F84_RS00085	39496..40026	+	WP_148690328.1	cl09839	crn	arCOG03847
Acidianus_manzaensis_YN-25	NZ_CP020477.1	B6F84_RS00165	70775..72028	-	WP_148690344.1	cd09728	csx1	COG1517, arCOG03433
Acidianus_manzaensis_YN-25	NZ_CP020477.1	B6F84_RS13445	2594520..2595059	-	WP_148692715.1	cl09839	crn	arCOG03847
Acidianus_manzaensis_YN-25	NZ_CP020477.1	B6F84_RS13775	2686115..2687299	+	WP_148692775.1	cd09728	csx1	COG1517, arCOG03433
--------------------------------------
Acidianus_sulfidivorans_JP7	NZ_CP029288.2	DFR86_RS12210	100246..100824	+	WP_110379056.1	cl09839	crn	arCOG03847
Acidianus_sulfidivorans_JP7	NZ_CP029288.2	DFR86_RS23205	2152751..2153890	+	WP_110380978.1	cd09660	csx1	COG1517, arCOG03433
Acidianus_sulfidivorans_JP7	NZ_CP029288.2	DFR86_RS23570	2254995..2256560	+	WP_110378990.1	cd09728	csx1	arCOG03437
Acidianus_sulfidivorans_JP7	NZ_CP029288.2	DFR86_RS12185	90468..91898	+	WP_110379051.1	cl21516	csx1	COG1517, arCOG03433
--------------------------------------
Metallosphaera_cuprina_Ar-4	NC_015435.1	MCUP_RS05165	962820..964313	+	WP_013737655.1	cl21516, TIGR01897	csx1	COG1517, arCOG03433
Metallosphaera_cuprina_Ar-4	NC_015435.1	MCUP_RS05285	1003279..1003812	-	WP_013737711.1	cl09839, cl21570	crn	arCOG03847
Metallosphaera_cuprina_Ar-4	NC_015435.1	MCUP_RS05325	1017885..1018451	-	WP_013737737.1	icity0105	crn	arCOG03847
--------------------------------------
Metallosphaera_hakonensis_HO1-1	NZ_CP029287.2	DFR87_RS14210	265868..267307	-	WP_168364221.1	COG1517, arCOG03433	csx1	COG1517, arCOG03433
Metallosphaera_hakonensis_HO1-1	NZ_CP029287.2	DFR87_RS14880	418460..419887	-	WP_054837237.1	cd09728	csx1	arCOG03437
Metallosphaera_hakonensis_HO1-1	NZ_CP029287.2	DFR87_RS14955	432504..433049	+	WP_054837051.1	cd09723	crn	arCOG03847
Metallosphaera_hakonensis_HO1-1	NZ_CP029287.2	DFR87_RS25995	2513511..251404	-	WP_054837107.1	cd09723	crn	arCOG03847
Metallosphaera_hakonensis_HO1-1	NZ_CP029287.2	DFR87_RS26090	2540239..2541201	-	WP_110369691.1	COG4006, arCOG01935	crn	COG4006, arCOG01935
--------------------------------------
Metallosphaera_prunae_Ron12/II	CP031156.1	DFR88_00745	161503..162783	-	QCO29195.1	cd09728	csx1	COG1517, arCOG03433
Metallosphaera_prunae_Ron12/II	CP031156.1	DFR88_00750	163780..164319	-	QCO29196.1	cl09839	crn	arCOG03847
--------------------------------------
Metallosphaera_sedula_ARS50-1	NZ_CP012172.1	MsedA_RS05830	1115575..1116114	+	WP_048060060.1	cd09723	crn1	arCOG03847
Metallosphaera_sedula_ARS50-1	NZ_CP012172.1	MsedA_RS05835	1117181..1118392	+	WP_048060061.1	cd09728	csx1	COG1517, arCOG03433
--------------------------------------
Metallosphaera_sedula_ARS50-2	NZ_CP012173.1	MsedB_RS05840	1115571..1116110	+	WP_048060060.1	cd09723	crn1	arCOG03847
Metallosphaera_sedula_ARS50-2	NZ_CP012173.1	MsedB_RS05845	1117108..1118388	+	WP_048060061.1	cd09728	csx1	COG1517, arCOG03433
--------------------------------------
Metallosphaera_sedula_ARS120-1	NZ_CP012174.1	MsedC_RS05835	1115573..1116112	+	WP_048060060.1	cd09723	crn1	arCOG03847
Metallosphaera_sedula_ARS120-1	NZ_CP012174.1	MsedC_RS05840	1117179..1118390	+	WP_048060061.1	cd09728	csx1	COG1517, arCOG03433
--------------------------------------
Metallosphaera_sedula_ARS120-2	NZ_CP012175.1	MsedD_RS05835	1115575..1116114	+	WP_048060060.1	cd09723	crn1	arCOG03847
Metallosphaera_sedula_ARS120-2	NZ_CP012175.1	MsedD_RS05840	1117181..1118392	+	WP_048060061.1	cd09728	csx1	COG1517, arCOG03433
--------------------------------------
Metallosphaera_sedula_DSM_5348	NC_009440.1	MSED_RS05850	1115559..1116098	+	WP_048060060.1	cd09723	crn1	arCOG03847
Metallosphaera_sedula_DSM_5348	NC_009440.1	MSED_RS05855	1117096..1118376	+	WP_012021102.1	cd09728	csx1	COG1517, arCOG03433
--------------------------------------
Metallosphaera_sedula_SARC-M1	NZ_CP012176.1	MsedE_RS05855	1115575..1116114	+	WP_048060060.1	cd09723	crn1	arCOG03847
Metallosphaera_sedula_SARC-M1	NZ_CP012176.1	MsedE_RS05860	1117112..1118392	+	WP_012021102.1	cd09728	csx1	COG1517, arCOG03433
--------------------------------------
Metallosphaera_tengchongensis_Ric-A	NZ_CP049074.1	GWK48_RS10045	1867302..1867856	-	WP_174631941.1	cl09839	crn	arCOG03847
Metallosphaera_tengchongensis_Ric-A	NZ_CP049074.1	GWK48_RS10455	1975512..1976045	+	WP_174632081.1	cl09839	crn	arCOG03847
Metallosphaera_tengchongensis_Ric-A	NZ_CP049074.1	GWK48_RS10465	1981972..1983372	-	WP_174632085.1	pfam09455	csx1	arCOG03437
Metallosphaera_tengchongensis_Ric-A	NZ_CP049074.1	GWK48_RS10515	1994155..1995528	+	WP_174632104.1	cd09728	csx1	COG1517, arCOG03433
--------------------------------------
Saccharolobus_islandicus_HVE10-4	NC_017275.1	SIH_RS02835	529823..531157	-	WP_014512114.1	cd09728	csx1	arCOG03437
Saccharolobus_islandicus_HVE10-4	NC_017275	SIH_RS02630*	488408..489376	+	WP_014512080.1	COG4006, arCOG01935	crn	COG4006, arCOG01935
--------------------------------------
Saccharolobus_islandicus_LAL14/1	NC_021058.1	SIL_RS02425	451646..452182	+	WP_014513568.1		crn	arCOG03847
Saccharolobus_islandicus_LAL14/1	NC_021058.1	SIL_RS03990	759681..761045	+	WP_015580972.1	cd09728	csx1	arCOG03437
Saccharolobus_islandicus_LAL14/1	NC_021058.1	SIL_RS04410	842812..843780	+	WP_015581057.1	COG4006, arCOG01935	crn	COG4006, arCOG01935
--------------------------------------
Saccharolobus_islandicus_L.D.8.5	NC_013769.1	LD85_RS04230	771768..772304	-	WP_012952574.1	cl09839	crn	arCOG03847
Saccharolobus_islandicus_L.D.8.5	NC_013769.1	LD85_RS04275	781483..782865	+	WP_012952582.1	pfam09455	csx1	arCOG03437
--------------------------------------
Saccharolobus_islandicus_L.S.2.15	NC_012589.1	LS215_RS03380	597072..597608	-	WP_012713167.1	cd09741	crn	arCOG03847
Saccharolobus_islandicus_L.S.2.15	NC_012589.1	LS215_RS03510	616978..618213	-	WP_048051861.1	icity0100	csx1	COG1517, arCOG03433
--------------------------------------
Saccharolobus_islandicus_M.14.25	NC_012588.1	M1425_RS04310	823004..823537	-	WP_012710935_1	cd09723	crn	arCOG03847
Saccharolobus_islandicus_M.14.25	NC_012588.1	M1425_RS04410	843156..844112	-	WP_012710951_1	COG4006, arCOG01935	crn	COG4006, arCOG01935
--------------------------------------
Saccharolobus_islandicus_M.16.4	NC_012726.1	M164_RS04350	829897..831279	+	WP_012735769.1	cd09728	csx1	arCOG03437
Saccharolobus_islandicus_M.16.4	NC_012726.1	M164_RS04365	832875..833831	-	internal stop	COG4006	crn	COG4006, arCOG01935
--------------------------------------
Saccharolobus_islandicus_M.16.27	NC_012632.1	M1627_RS04650	908317..908850	-	WP_012710935_1	cd09723	crn	arCOG03847
Saccharolobus_islandicus_M.16.27	NC_012632.1	M1627_RS04745	929331..930287	-	WP_012718671.1	COG4006, arCOG01935	crn	COG4006, arCOG01935
--------------------------------------
Saccharolobus_islandicus_REY15A	NC_017276.1	SIRE_RS02350	419942..420478	-	WP_014513568.1	cl09839	crn	arCOG03847
Saccharolobus_islandicus_REY15A	NC_017276.1	SIRE_RS04100	782405..783373	+	WP_014512080.1	COG4006, arCOG01935	crn	COG4006, arCOG01935
Saccharolobus_islandicus_REY15A	NC_017276.1	SIRE_RS04455	847576..848940	-	WP_014513838.1	cd09728	csx1	arCOG03437
Saccharolobus_islandicus_REY15A	NC_017276.1	SIRE_RS13125	2429488..2430750	-	WP_014513335.1	cl21516	csx1	arCOG03436
--------------------------------------
Saccharolobus_islandicus_Y.G.57.14	NC_012622.1	-
--------------------------------------
Saccharolobus_islandicus_Y.N.15.51	NC_012623.1	YN1551_RS10395	1902884..1903420	-	WP_012717752.1	cd09741	crn	arCOG03847
Saccharolobus_islandicus_Y.N.15.51	NC_012623.1	YN1551_RS10415	1907007..1908389	-	WP_012717755.1	cd09728	csx1	arCOG03437
Saccharolobus_islandicus_Y.N.15.51	NC_012623.1	YN1551_RS10475	1920234..1921487	-	WP_012717764.1	cd09728	csx1	COG1517, arCOG03433
--------------------------------------
Saccharolobus_solfataricus_P1	NZ_LT549890.1	SSOP1_RS07305	1319893..1321026	-	WP_009991619.1	cd09660	csx1	COG1517, arCOG03433
Saccharolobus_solfataricus_P1	NZ_LT549890.1	SSOP1_RS07335	1330528..1331493	+	WP_009990074.1	COG4006, arCOG01935	crn	COG4006, arCOG01935
Saccharolobus_solfataricus_P1	NZ_LT549890.1	SSOP1_RS07360	1334647..1335180	+	WP_009988389.1	cd09723	crn	arCOG03847
Saccharolobus_solfataricus_P1	NZ_LT549890.1	SSOP1_RS10550	1970934..1971470	-	WP_009989802.1	cl09839	crn1	arCOG03847
--------------------------------------
Saccharolobus_solfataricus_P2	NC_002754.1	SSO_RS06800	1231762..1232895	-	WP_009991619.1	cd09660	csx1	COG1517, arCOG03433
Saccharolobus_solfataricus_P2	NC_002754.1	SSO_RS06820	1242456..1243421	+	WP_009990074.1	COG4006, arCOG01935	crn	COG4006, arCOG01935
Saccharolobus_solfataricus_P2	NC_002754.1	SSO_RS06835	1245343..1245876	+	WP_009988389.1	cd09723	crn	arCOG03847
Saccharolobus_solfataricus_P2	NC_002754.1	SSO_RS10135	1896115..1896651		WP_009989802.1	cl09839	crn1	arCOG03847
Saccharolobus_solfataricus_P2	NC_002754.1	SSO_RS12645	2371900..2373165		WP_009989325.1	cl21516	csx1	arCOG03436
--------------------------------------
Saccharolobus_solfataricus_SARC-H	NZ_CP033236.1	SULH_RS11620	2052813..2053946	-	WP_009991619.1	cd09660	csx1	COG1517, arCOG03433
Saccharolobus_solfataricus_SARC-H	NZ_CP033236.1	SULH_RS11640	2064407..2065372	+	WP_009990074.1	COG4006, arCOG01935	crn	COG4006, arCOG01935
Saccharolobus_solfataricus_SARC-H	NZ_CP033236.1	SULH_RS11660	2067294..2067827	+	WP_009988389.1	cd09723	crn	arCOG03847
Saccharolobus_solfataricus_SARC-H	NZ_CP033236.1	SULH_RS14320	2558969..2559505	-	WP_009989802.1	cl09839	crn1	arCOG03847
--------------------------------------
Saccharolobus_solfataricus_SARC-I	NZ_CP033237.1	SULI_RS11620	2052813..2053946	-	WP_009991619.1	cd09660	csx1	COG1517, arCOG03433
Saccharolobus_solfataricus_SARC-I	NZ_CP033237.1	SULI_RS11640	2064407..2065372	+	WP_009990074.1	COG4006, arCOG01935	crn	COG4006, arCOG01935
Saccharolobus_solfataricus_SARC-I	NZ_CP033237.1	SULI_RS11660	2067294..2067827	+	WP_009988389_1	cd09723	crn	arCOG03847
Saccharolobus_solfataricus_SARC-I	NZ_CP033237.1	SULI_RS14320	2558969..2559505	-	WP_009989802.1	cl09839	crn1	arCOG03847
--------------------------------------
Saccharolobus_solfataricus_SARC-N	NZ_CP033239.1	SULN_RS11615	2051439..2052572	-	WP_009991619.1	cd09660	csx1	COG1517, arCOG03433
Saccharolobus_solfataricus_SARC-N	NZ_CP033239.1	SULN_RS11635	2063033..2063998	+	WP_009990074.1	COG4006, arCOG01935	crn	COG4006, arCOG01935
Saccharolobus_solfataricus_SARC-N	NZ_CP033239.1	SULN_RS11655	2065920..2066453	+	WP_009988389.1	cd09723	crn	arCOG03847
Saccharolobus_solfataricus_SARC-N	NZ_CP033239.1	SULN_RS14255	2548134..2548670	-	WP_009989802.1	cl09839	crn1	arCOG03847
--------------------------------------
Saccharolobus_solfataricus_SARC-O	NZ_CP033240.1	SULO_RS11620	2052440..2053573	-	WP_009991619.1	cd09660	csx1	COG1517, arCOG03433
Saccharolobus_solfataricus_SARC-O	NZ_CP033240.1	SULO_RS11640	2064034..2064999	+	WP_009990074.1	COG4006, arCOG01935	crn	COG4006, arCOG01935
Saccharolobus_solfataricus_SARC-O	NZ_CP033240.1	SULO_RS11660	2066921..2067454	+	WP_009988389.1	cd09723	crn	arCOG03847
Saccharolobus_solfataricus_SARC-O	NZ_CP033240.1	SULO_RS14260	2549135..2549671	-	WP_009989802.1	cl09839	crn1	arCOG03847
--------------------------------------
Saccharolobus_solfataricus_SULA	NZ_CP011057.1	SULA_RS11490	2111051..2112184	-	WP_009991619.1	cd09660	csx1	COG1517, arCOG03433
Saccharolobus_solfataricus_SULA	NZ_CP011057.1	SULA_RS11510	2122645..2123610	+	WP_009990074.1	COG4006, arCOG01935	crn	COG4006, arCOG01935
Saccharolobus_solfataricus_SULA	NZ_CP011057.1	SULA_RS11525	2125532..2126065	+	WP_009988389.1	cd09723	crn	arCOG03847
Saccharolobus_solfataricus_SULA	NZ_CP011057.1	SULA_RS14085	2617308..2617844	-	WP_009989802.1	cl09839	crn1	arCOG03847
--------------------------------------
Saccharolobus_solfataricus_SULB	NZ_CP011055.1	SULB_RS11495	2111033..2112166	-	WP_009991619.1	cd09660	csx1	COG1517, arCOG03433
Saccharolobus_solfataricus_SULB	NZ_CP011055.1	SULB_RS11515	2122627..2123592	+	WP_009990074.1	COG4006, arCOG01935	crn	COG4006, arCOG01935
Saccharolobus_solfataricus_SULB	NZ_CP011055.1	SULB_RS11530	2125514..2126047	+	WP_009988389.1	cd09723	crn	arCOG03847
Saccharolobus_solfataricus_SULB	NZ_CP011055.1	SULB_RS14090	2617231..2617767	-	WP_009989802.1	cl09839	crn1	arCOG03847
--------------------------------------
Saccharolobus_solfataricus_SULC	NZ_CP011056.1	SULC_RS11490	2111035..2112168	-	WP_009991619.1	cd09660	csx1	COG1517, arCOG03433
Saccharolobus_solfataricus_SULC	NZ_CP011056.1	SULC_RS11510	2122629..2123594	+	WP_009990074.1	COG4006, arCOG01935	crn	COG4006, arCOG01935
Saccharolobus_solfataricus_SULC	NZ_CP011056.1	SULC_RS11525	2125516..2126049	+	WP_009988389.1	cd09723	crn	arCOG03847
Saccharolobus_solfataricus_SULC	NZ_CP011056.1	SULC_RS14085	2617295..2617831	-	WP_009989802.1	cl09839	crn1	arCOG03847
--------------------------------------
Saccharolobus_solfataricus_SULG	NZ_CP033235.1	SULG_RS11620	2052813..2053946	-	WP_009991619.1	cd09660	csx1	COG1517, arCOG03433
Saccharolobus_solfataricus_SULG	NZ_CP033235.1	SULG_RS11640	2064407..2065372	+	WP_009990074.1	COG4006, arCOG01935	crn	COG4006, arCOG01935
Saccharolobus_solfataricus_SULG	NZ_CP033235.1	SULG_RS11660	2067294..2067827	+	WP_009988389.1	cd09723	crn	arCOG03847
Saccharolobus_solfataricus_SULG	NZ_CP033235.1	SULG_RS14320	2558969..2559505	-	WP_009989802.1	cl09839	crn1	arCOG03847
--------------------------------------
Saccharolobus_solfataricus_SULM	NZ_CP033238.1	SULM_RS11610	2051439..2052572	-	WP_009991619.1	cd09660	csx1	COG1517, arCOG03433
Saccharolobus_solfataricus_SULM	NZ_CP033238.1	SULM_RS11630	2063033..2063998	+	WP_009990074.1	COG4006, arCOG01935	crn	COG4006, arCOG01935
Saccharolobus_solfataricus_SULM	NZ_CP033238.1	SULM_RS11650	2065920..2066453	+	WP_009988389.1	cd09723	crn	arCOG03847
Saccharolobus_solfataricus_SULM	NZ_CP033238.1	SULM_RS14250	2548134..2548670	-	WP_009989802.1	cl09839	crn1	arCOG03847
--------------------------------------
Saccharolobus_solfataricus_SUL120	NZ_CP033241.1	SULZ_RS11645	2086578..2087711	-	WP_009991619.1	cd09660	csx1	COG1517, arCOG03433
Saccharolobus_solfataricus_SUL120	NZ_CP033241.1	SULZ_RS11660	2098108..2099073	+	WP_009990074.1	COG4006, arCOG01935	crn	COG4006, arCOG01935
Saccharolobus_solfataricus_SUL120	NZ_CP033241.1	SULZ_RS11680	2100995..2101528	+	WP_009988389.1	cd09723	crn	arCOG03847
Saccharolobus_solfataricus_SUL120	NZ_CP033241.1	SULZ_RS14350	2600404..2600940	-	WP_009989802.1	cl09839	crn1	arCOG03847
--------------------------------------
Saccharolobus_solfataricus_982	NC_017274.1	SSOL_RS11275	2052813..2053946	-	WP_009991619.1	cd09660	csx1	COG1517, arCOG03433
Saccharolobus_solfataricus_982	NC_017274.1	SSOL_RS11295	2064407..2065372	+	WP_009990074.1	COG4006	crn	COG4006, arCOG01935
Saccharolobus_solfataricus_982	NC_017274.1	SSOL_RS11310	2067294..2067827	+	WP_009988389.1	cd09723	crn	arCOG03847
Saccharolobus_solfataricus_982	NC_017274.1	SSOL_RS13870	2558969..2559505	-	WP_009989802.1	cl09839	crn1	arCOG03847
--------------------------------------
Saccharolobus_sp.A20	NZ_CP017006.1	BFU36_RS00040	20869..21867	+	WP_083216426.1	icity0100	csx1	COG1517, arCOG03433
Saccharolobus_sp.A20	NZ_CP017006.1	BFU36_RS08320	1585411..1585947	+	WP_069283354.1	cl09839	crn	arCOG03847
Saccharolobus_sp.A20	NZ_CP017006.1	BFU36_RS09330	1802108..1803361	-	WP_069283694.1	cl21516	csx1	arCOG03436
Saccharolobus_sp.A20	NZ_CP017006.1	BFU36_RS13315	2639994..2641421	-	WP_069284469.1	cl21516	csx1	arCOG03437
Saccharolobus_sp.A20	NZ_CP017006.1	BFU36_RS13365	2656700..2657233	-	WP_069284477_1	cd09723	crn	arCOG03847
--------------------------------------
Stygiolobus_azoricus_FC6	NZ_CP045483.1	D1868_RS03610	598696..599970	+	WP_156005647.1	cl21516	csx1	arCOG03436
Stygiolobus_azoricus_FC6	NZ_CP045483.1	D1868_RS06290	1124766..1125314	+	WP_156006626.1	cl09839	crn	arCOG03847
Stygiolobus_azoricus_FC6	NZ_CP045483.1	D1868_RS06580	1183557..1184924	+	WP_156006729.1	cd09728	csx1	arCOG03435
Stygiolobus_azoricus_FC6	NZ_CP045483.1	D1868_RS06670	1210314..1211336	+	WP_156006759.1	cl21516	csx1	COG1517, arCOG03433
--------------------------------------
Sulfodiicoccus_acidiphilus_HS-1	NZ_AP018553.1	HS1genome_RS08555	1628910..1629845	-	WP_126450461.1	cd09742	crn	COG4006, arCOG01935
Sulfodiicoccus_acidiphilus_HS-1	NZ_AP018553.1	HS1genome_RS08570	1632753..1633292	-	WP_126450463.1	cd09741	crn	arCOG03847
Sulfodiicoccus_acidiphilus_HS-1	NZ_AP018553.1	HS1genome_RS08600	1638517..1639484	-	frameshifted			COG4006, arCOG01935
Sulfodiicoccus_acidiphilus_HS-1	NZ_AP018553.1	HS1genome_RS08840	1724329..1725699	+	WP_158613769.1	cd09728	csx1	COG1517, arCOG03433
--------------------------------------
Sulfolobus_acidocaldarius_DG1	NZ_CP020364.1	B6A19_RS05155	867411..867947	+	WP_011277922.1	cl09839	crn	arCOG03847
Sulfolobus_acidocaldarius_DG1	NZ_CP020364.1	B6A19_RS05870	1034900..1036189	-	WP_011278063.1	cd09728	csx1	arCOG03436
--------------------------------------
Sulfolobus_acidocaldarius_DSM_639	NC_007181.1	SACI_RS05075	867412..867948	+	WP_011277922.1	cl09839	crn	arCOG03847
Sulfolobus_acidocaldarius_DSM_639	NC_007181.1	SACI_RS05790	1034900..1036189	-	WP_011278063.1	cd09728	csx1	arCOG03436
--------------------------------------
Sulfolobus_acidocaldarius_N8	NC_020246.1	SACN8_RS05075	867412..867948	+	WP_011277922.1	cl09839	crn	arCOG03847
Sulfolobus_acidocaldarius_N8	NC_020246.1	SACN8_RS05790	1034901..1036190	-	WP_011278063.1	cd09728	csx1	arCOG03436
--------------------------------------
Sulfolobus_acidocaldarius_Ron12/I	NC_020247.1	SACRON12I_RS05075	867416..867952	+	WP_011277922.1	cl09839	crn	arCOG03847
Sulfolobus_acidocaldarius_Ron12/I	NC_020247.1	SACRON12I_RS05790	1034907..1036196	-	WP_011278063.1	cd09728	csx1	arCOG03436
--------------------------------------
Sulfolobus_acidocaldarius_Y14_13-1	NZ_CP020363.1	B6A20_RS05145	867410..867946	+	WP_011277922.1	cl09839	crn	arCOG03847
Sulfolobus_acidocaldarius_Y14_13-1	NZ_CP020363.1	B6A20_RS05865	1034853..1036142	-	WP_011278063.1	cd09728	csx1	arCOG03436
--------------------------------------
Sulfolobus_acidocaldarius_Y14_16-22	NZ_CP020362.1	B6A17_RS05425	909231..909767	+	WP_011277922.1	cl09839	crn	arCOG03847
Sulfolobus_acidocaldarius_Y14_16-22	NZ_CP020362.1	B6A17_RS06145	1076674..1077963	-	WP_011278063.1	cd09728	csx1	arCOG03436
--------------------------------------
Sulfolobus_acidocaldarius_Y14_18-5	NZ_CP020360.1	B6A18_RS05295	893019..893555	+	WP_011277922.1	cl09839	crn	arCOG03847
Sulfolobus_acidocaldarius_Y14_18-5	NZ_CP020360.1	B6A18_RS06015	1060462..1061751	-	WP_011278063.1	cd09728	csx1	arCOG03436
--------------------------------------
Sulfolobus_acidocaldarius_Y14_20-20	NZ_CP020361.1	B6A16_RS05300	893019..893555	+	WP_011277922.1	cl09839	crn	arCOG03847
Sulfolobus_acidocaldarius_Y14_20-20	NZ_CP020361.1	B6A16_RS06020	1060462..1061751	-	WP_011278063.1	cd09728	csx1	arCOG03436
--------------------------------------
Sulfuracidifex_tepidarius_IC-006	NZ_AP018929.1	IC007_RS03840	831199..832641	-	WP_054846922.1	pfam09455	csx1	arCOG03437
Sulfuracidifex_tepidarius_IC-006	NZ_AP018929.1	IC007_RS10305	1994533..1995054	+	WP_149528726.1	cl09839	crn	arCOG03847
Sulfuracidifex_tepidarius_IC-006	NZ_AP018929.1	IC007_RS10605	2062997..2063497		WP_054846536.1		crn	arCOG03847
Sulfuracidifex_tepidarius_IC-006	NZ_AP018929.1	IC007_RS10690	2083489..2084931		WP_054846922.1	pfam09455	csx1	arCOG03437
--------------------------------------
Sulfuracidifex_tepidarius_IC-007	NZ-AP018930.1	F1551_RS03600	781761..783203	-	WP_054846922.1	pfam09455	csx1	arCOG03437
Sulfuracidifex_tepidarius_IC-007	NZ-AP018930.1	F1551_RS10155	1965132..1965653	+	WP_149528726.1	cl09839	crn	arCOG03847
Sulfuracidifex_tepidarius_IC-007	NZ-AP018930.1	F1551_RS10445	2034027..2034527	+	WP_054846536.1		crn	arCOG03847
Sulfuracidifex_tepidarius_IC-007	NZ-AP018930.1	F1551_RS10500	2050684..2051934	+	WP_149564984.1	cd09728	csx1	COG1517, arCOG03433
Sulfuracidifex_tepidarius_IC-007	NZ-AP018930.1	F1551_RS10545	2058065..2059057	-	WP_149564990.1	COG4006, arCOG01935	crn	COG4006, arCOG01935
--------------------------------------
Sulfuirsphaera_ohwakuensis_TA-1	NZ_CP045484.1	D1869_RS05725	1011211..1012506	+	WP_156014301.1	cd09728	csx1	arCOG03436
Sulfuirsphaera_ohwakuensis_TA-1	NZ_CP045484.1	D1869_RS06680	1196717..1197271	+	WP_156014453.1	cl09839	crn	arCOG03847
Sulfuirsphaera_ohwakuensis_TA-1	NZ_CP045484.1	D1869_RS14525	2680754..2682136	+	WP_156015998.1	pfam09455	csx1	arCOG03437
Sulfuirsphaera_ohwakuensis_TA-1	NZ_CP045484.1	D1869_RS14535	2683190..2683723	+	WP_156015763.1	cl09839	crn	arCOG03847
--------------------------------------
Sulfurisphaera_tokodaii_7	NC_003106.2	STK_RS00115	22408..23790	+	WP_010977950.1	cd09728	csx1	arCOG03437
Sulfurisphaera_tokodaii_7	NC_003106.2	STK_RS00130	31700..32233	-	WP_052846121.1	cd09723	crn	arCOG03847
Sulfurisphaera_tokodaii_7	NC_003106.2	STK_RS05085	895437..895991	-	WP_010978915.1	cd09723	crn	arCOG03847
Sulfurisphaera_tokodaii_7	NC_003106.2	STK_RS05790	1028368..1029627	-	WP_010979051.1	cd09728	csx1	arCOG03436
Sulfurisphaera_tokodaii_7	NC_003106.2	STK_RS09745	1750038..1751006	-	WP_010979809.1	COG4006, arCOG01935	crn	COG4006, arCOG01935

## Sheet: casR
Species	Accession	# casR genes	gene ID	coordinates	direction	protein ID	profile	annotation	arCOG
Acidianus_ambivalens_LEI10	NZ_CP045482.1	1	D1866_RS02520	425460..426086	+	WP_013776302.1	TIGR01884	casR	COG0640, arCOG01446
--------------------------------------
Acidianus_brierleyi_DSM_1651	NZ_CP029289.2	3	DFR85_RS27965	2175065..2175694	-	WP_110271114.1	cls001593	casR	COG0640, arCOG01446
Acidianus_brierleyi_DSM_1651	NZ_CP029289.2		DFR85_RS28000	2182557..2183210	-	WP_110271120.1	cls001593	casR	COG0640, arCOG01446
Acidianus_brierleyi_DSM_1651	NZ_CP029289.2		DFR85_RS29070	2415989..2417206	+	WP_110271293.1	icity0120	casR	arCOG06103
--------------------------------------
Acidianus_hospitalis_W1	NC_015518.1	4	AHOS_RS01930	373629..374873	+	WP_013775180_1	icity0120	casR	arCOG06103
Acidianus_hospitalis_W1	NC_015518.1		AHOS_RS07795	1360058..1360684	+	WP_013776302.1	TIGR01884	casR	COG0640, arCOG01446
Acidianus_hospitalis_W1	NC_015518.1		AHOS_RS09110	1582971..1583594	-	WP_013776539_1	cls001593	casR	COG0640, arCOG01446
Acidianus_hospitalis_W1	NC_015518.1		AHOS_RS09140	1587390..1588082	-	WP_052302237_1	cls001593	casR	COG0640, arCOG01446
--------------------------------------
Acidianus_manzaensis_YN-25	NZ_CP020477.1	2	B6F84_RS00190	78601..79950	-	WP_148690347.1	icity0120	casR	arCOG06103
Acidianus_manzaensis_YN-25	NZ_CP020477.1		B6F84_RS13770	2685311..2685961	+	WP_148692774.1	cls001593	casR	COG0640, arCOG01446
--------------------------------------
Acidianus_sulfidivorans_JP7	NZ_CP029288.2	4	DFR86_RS10255	13197..13811	+	WP_110379004.1	cls001593	casR	COG0640, arCOG01446
Acidianus_sulfidivorans_JP7	NZ_CP029288.2		DFR86_RS23275	2170359..2171090	+	WP_110380988.1	cls001593	casR	COG0640, arCOG01446
Acidianus_sulfidivorans_JP7	NZ_CP029288.2		DFR86_RS23310	2177241..2177852	+	WP_110380994.1	cls001593	casR	COG0640, arCOG01446
Acidianus_sulfidivorans_JP7	NZ_CP029288.2		DFR86_RS23485	2228874..2229521	+	WP_110381234.1	cls001593	casR	COG0640, arCOG01446
--------------------------------------
Metallosphaera_cuprina_Ar-4	NC_015435.1	1	MCUP_RS05385	1031213..1031845	+	WP_013737752.1	cls001593	casR	COG0640, arCOG01446
--------------------------------------
Metallosphaera_hakonensis_HO1-1	NZ_CP029287.2	1	DFR87_RS14855	410891..411523	-	WP_054837232.1	cls001593	casR	COG0640, arCOG01446
--------------------------------------
Metallosphaera_prunae_Ron12/II	CP031156.1	2	DFR88_00765	179951..180601	-	QCO29199.1	cls001593	casR	COG0640, arCOG01446
Metallosphaera_prunae_Ron12/II	CP031156.1		DFR88_00795	189964..190587	+	QCO29205.1	cls001593	casR	COG0640, arCOG01446
--------------------------------------
Metallosphaera_sedula_ARS50-1	NZ_CP012172.1	2	MsedA_RS05785	1081576..1082199	-	WP_048060057.1	cls001593	casR	COG0640, arCOG01446
Metallosphaera_sedula_ARS50-1	NZ_CP012172.1		MsedA_RS05815	1095701..1096351	+	WP_012021099.1	cls001593	casR	COG0640, arCOG01446
--------------------------------------
Metallosphaera_sedula_ARS50-2	NZ_CP012173.1	2	MsedB_RS05795	1081572..1082195	-	WP_048060057.1	cls001593	casR	COG0640, arCOG01446
Metallosphaera_sedula_ARS50-2	NZ_CP012173.1		MsedB_RS05825	1095697..1096347	+	WP_012021099.1	cls001593	casR	COG0640, arCOG01446
--------------------------------------
Metallosphaera_sedula_ARS120-1	NZ_CP012174.1	2	MsedC_RS05790	1081574..1082197	-	WP_048060057.1	cls001593	casR	COG0640, arCOG01446
Metallosphaera_sedula_ARS120-1	NZ_CP012174.1		MsedC_RS05820	1095699..1096349	+	WP_012021099.1	cls001593	casR	COG0640, arCOG01446
--------------------------------------
Metallosphaera_sedula_ARS120-2	NZ_CP012175.1	2	MsedD_RS05790	1081576..1082199	-	WP_048060057.1	cls001593	casR	COG0640, arCOG01446
Metallosphaera_sedula_ARS120-2	NZ_CP012175.1		MsedD_RS05820	1095701..1096351	+	WP_012021099.1	cls001593	casR	COG0640, arCOG01446
--------------------------------------
Metallosphaera_sedula_DSM_5348	NC_009440.1	2	MSED_RS05805	1081560..1082183	-	WP_048060057.1	cls001593	casR	COG0640, arCOG01446
Metallosphaera_sedula_DSM_5348	NC_009440.1		MSED_RS05835	1095685..1096335	+	WP_012021099.1	cls001593	casR	COG0640, arCOG01446
--------------------------------------
Metallosphaera_sedula_SARC-M1	NZ_CP012176.1	2	MsedE_RS05810	1081576..1082199	-	WP_048060057.1	cls001593	casR	COG0640, arCOG01446
Metallosphaera_sedula_SARC-M1	NZ_CP012176.1		MsedE_RS05840	1095701..1096351	+	WP_012021099.1	cls001593	casR	COG0640, arCOG01446
--------------------------------------
Metallosphaera_tengchongensis_Ric-A	NZ_CP049074.1	2	GWK48_RS10265	1913018..1913632	+	WP_174632749.1	cd09655	casR	COG0640, arCOG01446
Metallosphaera_tengchongensis_Ric-A	NZ_CP049074.1		GWK48_RS10345	1938363..1939061	-	WP_174632044.1	cls001593	casR	COG0640, arCOG01446
--------------------------------------
Saccharolobus_islandicus_HVE10-4	NC_017275.1	4	SIH_RS02015	354505..355116	-	WP_014511990.1	cls001593	casR	COG0640, arCOG01446
Saccharolobus_islandicus_HVE10-4	NC_017275		SIH_RS02040	364914..365606	-	WP_157651772.1	cls001593	casR	COG0640, arCOG01446
Saccharolobus_islandicus_HVE10-4	NC_017275		SIH_RS04015	749144..749791	+	WP_014512280.1	cls001593	casR	COG0640, arCOG01446
Saccharolobus_islandicus_HVE10-4	NC_017275		SIH_RS04575	877957..878604	+	WP_014512364.1	cl28357	casR	COG0640, arCOG01446
--------------------------------------
Saccharolobus_islandicus_LAL14/1	NC_021058.1	4	SIL_RS03040	593270..593917	+	WP_014512280.1	cls001593	casR	COG0640, arCOG01446
Saccharolobus_islandicus_LAL14/1	NC_021058.1		SIL_RS01940	343391..344002	-	WP_014513742.1	cls001593	casR	COG0640, arCOG01446
Saccharolobus_islandicus_LAL14/1	NC_021058.1		SIL_RS01945	350040..350732	+	WP_015580745.1	cls001593	casR	COG0640, arCOG01446
Saccharolobus_islandicus_LAL14/1	NC_021058.1		SIL_RS02480	463245..463892	-	WP_015580811.1	cl28357	casR	COG0640, arCOG01446
--------------------------------------
Saccharolobus_islandicus_L.D.8.5	NC_013769.1	3	LD85_RS04325	795720..796412	-	WP_012952592.1	cls001593	casR	COG0640, arCOG01446
Saccharolobus_islandicus_L.D.8.5	NC_013769.1		LD85_RS04330	804955..805566	+	WP_012713192.1	cls001593	casR	COG0640, arCOG01446
Saccharolobus_islandicus_L.D.8.5	NC_013769.1		LD85_RS04560	853457..854101	+	WP_012952625.1	cls001593	casR	COG0640, arCOG01446
--------------------------------------
Saccharolobus_islandicus_L.S.2.15	NC_012589.1	3	LS215_RS03545	630209..630901	-	WP_012713191.1	cls001593	casR	COG0640, arCOG01446
Saccharolobus_islandicus_L.S.2.15	NC_012589.1		LS215_RS03550	638556..639167	+	WP_012713192.1	cls001593	casR	COG0640, arCOG01446
Saccharolobus_islandicus_L.S.2.15	NC_012589.1		LS215_RS02260	400505..401152	+	WP_012713008.1	cl28357	casR	COG0640, arCOG01446
--------------------------------------
Saccharolobus_islandicus_M.14.25	NC_012588.1	3	M1425_RS04435	850290..851003	+	WP_012710956.1	cls001593	casR	COG0640, arCOG01446
Saccharolobus_islandicus_M.14.25	NC_012588.1		M1425_RS04460	862209..862820	+	WP_012710961.1	cls001593	casR	COG0640, arCOG01446
Saccharolobus_islandicus_M.14.25	NC_012588.1		M1425_RS02210	391047..391694	-	WP_012710589.1	cl28357	casR	COG0640, arCOG01446
--------------------------------------
Saccharolobus_islandicus_M.16.4	NC_012726.1	3	M164_RS04410	846611..>847261	-	incomplete, partial in the middle of a contig, missing N-terminus	cls001593	casR	pseudo
Saccharolobus_islandicus_M.16.4	NC_012726.1		M164_RS04480	865648..866259	+	WP_012710961.1	cls001593	casR
Saccharolobus_islandicus_M.16.4	NC_012726.1		M164_RS02380	417631..418278	-	WP_012718433.1	cl28357	casR
--------------------------------------
Saccharolobus_islandicus_M.16.27	NC_012632.1	4	M1627_RS04715	925194..925811	-	WP_012718667.1	cls001593	casR	COG0640, arCOG01446
Saccharolobus_islandicus_M.16.27	NC_012632.1		M1627_RS04795	945449..946162	-	WP_012718677.1	cls001593	casR	COG0640, arCOG01446
Saccharolobus_islandicus_M.16.27	NC_012632.1		M1627_RS04800	950957..951568	+	WP_012718678.1	cls001593	casR	COG0640, arCOG01446
Saccharolobus_islandicus_M.16.27	NC_012632.1		M1627_RS02335	416709..417356	-	WP_012718433.1	cl28357	casR	COG0640, arCOG01446
--------------------------------------
Saccharolobus_islandicus_REY15A	NC_017276.1	3	SIRE_RS03865	735678..736370	-	WP_080557577.1	cls001593	casR	COG0640, arCOG01446
Saccharolobus_islandicus_REY15A	NC_017276.1		SIRE_RS03870	742804..743415	+	WP_014513742.1	cls001593	casR	COG0640, arCOG01446
Saccharolobus_islandicus_REY15A	NC_017276.1		SIRE_RS02425	434211..434858	-	WP_014512364.1	cls001593	casR	COG0640, arCOG01446
--------------------------------------
Saccharolobus_islandicus_Y.G.57.14	NC_012622.1	3	YG5714_RS03670	701024..701716	+	WP_012715840.1	cls001593	casR	COG0640, arCOG01446
Saccharolobus_islandicus_Y.G.57.14	NC_012622.1		YG5714_RS03705	709191..709802	+	WP_012715847.1	cls001593	casR	COG0640, arCOG01446
Saccharolobus_islandicus_Y.G.57.14	NC_012622.1		YG5714_RS02090	383308..383955	+	WP_012715585.1	cl28357	casR	COG0640, arCOG01446
--------------------------------------
Saccharolobus_islandicus_Y.N.15.51	NC_012623.1	3	YN1551_RS10335	1885423..1886034	-	WP_012715847.1	cls001593	casR	COG0640, arCOG01446
Saccharolobus_islandicus_Y.N.15.51	NC_012623.1		YN1551_RS10340	1889298..1889990	+	WP_012717745.1	cls001593	casR	COG0640, arCOG01446
Saccharolobus_islandicus_Y.N.15.51	NC_012623.1		YN1551_RS12460	2302403..2303050	-	WP_012715585.1	cl28357	casR	COG0640, arCOG01446
--------------------------------------
Saccharolobus_solfataricus_P1	NZ_LT549890.1	3	SSOP1_RS07485	1364563..1365189	+	WP_048054223.1	cls001593	casR	COG0640, arCOG01446
Saccharolobus_solfataricus_P1	NZ_LT549890.1		SSOP1_RS07585	1383313..1383924	-	WP_010923409.1	cls001593	casR	COG0640, arCOG01446
Saccharolobus_solfataricus_P1	NZ_LT549890.1		SSOP1_RS07590	1386861..1387574	+	WP_010923410.1	cls001593	casR	COG0640, arCOG01446
--------------------------------------
Saccharolobus_solfataricus_P2	NC_002754.1	3	SSO_RS06965	1277281..1277907	+	WP_048054223.1	cls001593	casR	COG0640, arCOG01446
Saccharolobus_solfataricus_P2	NC_002754.1		SSO_RS07065	1296030..1296641	-	WP_010923409.1	cls001593	casR	COG0640, arCOG01446
Saccharolobus_solfataricus_P2	NC_002754.1		SSO_RS07070	1299449..1300162	+	WP_010923410.1	cls001593	casR	COG0640, arCOG01446
--------------------------------------
Saccharolobus_solfataricus_SARC-H	NZ_CP033236.1	-
--------------------------------------
Saccharolobus_solfataricus_SARC-I	NZ_CP033237.1	-
--------------------------------------
Saccharolobus_solfataricus_SARC-N	NZ_CP033239.1	-
--------------------------------------
Saccharolobus_solfataricus_SARC-O	NZ_CP033240.1	-
--------------------------------------
Saccharolobus_solfataricus_SULA	NZ_CP011057.1	-
--------------------------------------
Saccharolobus_solfataricus_SULB	NZ_CP011055.1	-
--------------------------------------
Saccharolobus_solfataricus_SULC	NZ_CP011056.1	-
--------------------------------------
Saccharolobus_solfataricus_SULG	NZ_CP033235.1	-
--------------------------------------
Saccharolobus_solfataricus_SULM	NZ_CP033238.1	-
--------------------------------------
Saccharolobus_solfataricus_SUL120	NZ_CP033241.1	-
--------------------------------------
Saccharolobus_solfataricus_982	NC_017274.1	-
--------------------------------------
Saccharolobus_sp.A20	NZ_CP017006.1	2	BFU36_RS13610	1694868..1695482	+	WP_083216377.1	cl28357	casR	COG0640, arCOG01446
Saccharolobus_sp.A20	NZ_CP017006.1		BFU36_RS13415	2682078..2682752	+	WP_069284486.1	cls001593	casR	COG0640, arCOG01446
--------------------------------------
Stygiolobus_azoricus_FC6	NZ_CP045483.1	-
--------------------------------------
Sulfodiicoccus_acidiphilus_HS-1	NZ_AP018553.1	2	HS1genome_RS08845	1725696..1726919	+	WP_126450550.1	icity0120	casR	arCOG06103
Sulfodiicoccus_acidiphilus_HS-1	NZ_AP018553.1		HS1genome_RS09725	1928806..1929426	-	WP_126450828.1	cls001593	casR	COG0640, arCOG01446
--------------------------------------
Sulfolobus_acidocaldarius_DG1	NZ_CP020364.1	2	B6A19_RS09175	1666292..1666957	+	WP_011278683_1	cls001593	casR	COG0640, arCOG01446
Sulfolobus_acidocaldarius_DG1	NZ_CP020364.1		B6A19_RS09795	1809860..1810240	-	WP_011278796_1	cls001593	casR	COG0640, arCOG01446
--------------------------------------
Sulfolobus_acidocaldarius_DSM_639	NC_007181.1	2	SACI_RS09030	1666289..1666954	+	WP_011278683.1	cls001593	casR	COG0640, arCOG01446
Sulfolobus_acidocaldarius_DSM_639	NC_007181.1		SACI_RS09635	1809967..1810347	-	WP_011278796.1	cls001593	casR	COG0640, arCOG01446
--------------------------------------
Sulfolobus_acidocaldarius_N8	NC_020246.1	2	SACN8_RS09030	1666293..1666958	+	WP_011278683_1	cls001593	casR	COG0640, arCOG01446
Sulfolobus_acidocaldarius_N8	NC_020246.1		SACN8_RS09635	1809802..1810182	-	WP_011278796_1	cls001593	casR	COG0640, arCOG01446
--------------------------------------
Sulfolobus_acidocaldarius_Ron12/I	NC_020247.1		SACRON12I_RS09630	1807990..1808370	-	WP_011278796_1	cls001593	casR	COG0640, arCOG01446
Sulfolobus_acidocaldarius_Ron12/I	NC_020247.1		SACRON12I_RS09025	1664212..1664877	+	WP_011278683_1	cls001593	casR	COG0640, arCOG01446
--------------------------------------
Sulfolobus_acidocaldarius_Y14_13-1	NZ_CP020363.1	2	B6A20_RS09135	1661223..1661888	+	WP_011278683_1	cls001593	casR	COG0640, arCOG01446
Sulfolobus_acidocaldarius_Y14_13-1	NZ_CP020363.1		B6A20_RS09755	1805509..1805889	-	WP_011278796_1	cls001593	casR	COG0640, arCOG01446
--------------------------------------
Sulfolobus_acidocaldarius_Y14_16-22	NZ_CP020362.1	2	B6A17_RS10070	1854100..1854480	-	WP_011278796_1	cls001593	casR	COG0640, arCOG01446
Sulfolobus_acidocaldarius_Y14_16-22	NZ_CP020362.1		B6A17_RS09455	1709619..1710284	+	WP_011278683_1	cls001593	casR	COG0640, arCOG01446
--------------------------------------
Sulfolobus_acidocaldarius_Y14_18-5	NZ_CP020360.1	1	B6A18_RS09610	1738983..1739363	-	WP_011278796_1	cls001593	casR	COG0640, arCOG01446
--------------------------------------
Sulfolobus_acidocaldarius_Y14_20-20	NZ_CP020361.1	2	B6A16_RS09945	1837727..1838107	-	WP_011278796_1	cls001593	casR	COG0640, arCOG01446
Sulfolobus_acidocaldarius_Y14_20-20	NZ_CP020361.1		B6A16_RS09325	1693504..1694169	+	WP_011278683_1	cls001593	casR	COG0640, arCOG01446
--------------------------------------
Sulfuracidifex_tepidarius_IC-006	NZ_AP018929.1	-
--------------------------------------
Sulfuracidifex_tepidarius_IC-007	NZ-AP018930.1	-
--------------------------------------
Sulfuirsphaera_ohwakuensis_TA-1	NZ_CP045484.1	3	D1869_RS04325	736529..737137	+	WP_156014072.1	cls001593	casR	COG0640, arCOG01446
Sulfuirsphaera_ohwakuensis_TA-1	NZ_CP045484.1		D1869_RS08870	1586196..1586879	-	WP_156014786.1	cls001593	casR	COG0640, arCOG01446
Sulfuirsphaera_ohwakuensis_TA-1	NZ_CP045484.1		D1869_RS14330	2627905..2628549	-	WP_156015729.1	cls001593	casR	COG0640, arCOG01446
--------------------------------------
Sulfurisphaera_tokodaii_7	NC_003106.2	4	STK_RS00190	49463..50755	+	WP_010977968.1	icity0120	casR	arCOG06103
Sulfurisphaera_tokodaii_7	NC_003106.2		STK_RS08845	1580023..1580706	-	WP_010979638.1	cd09655	casR	COG0640, arCOG01446
Sulfurisphaera_tokodaii_7	NC_003106.2		STK_RS06430	1160107..1160715	+	WP_052846494.1	cl28357	casR	COG0640, arCOG01446
Sulfurisphaera_tokodaii_7	NC_003106.2		STK_RS14460	2667405..2668049	-	WP_010980725.1	cls001593	casR	COG0640, arCOG01446

## Sheet: arrays
Species	Accession	# CRISPR arrays	total # spacers	start	end	# spacers in array	repeat consensus	orientation
Acidianus_ambivalens_LEI10	NZ_CP045482.1	4	108	610746	614215	59	GTTGAAATAAGGAAGAACTGAAAG	+
Acidianus_ambivalens_LEI10	NZ_CP045482.1			1540612	1541529	14	GTTGCATCCCAAAAGGGATTGAAAG	+
Acidianus_ambivalens_LEI10	NZ_CP045482.1			1555509	1556358	13	GTTGCATCCCAAAAGGGATTGAAAG	-
Acidianus_ambivalens_LEI10	NZ_CP045482.1			1561916	1563341	22	GTTGCATCCCAAAAGGGATTGAAAG	+
--------------------------------------
Acidianus_brierleyi_DSM_1651	NZ_CP029289.1	9	368	213676	217187	55	GTTAATCTTCCATAGAGTTGAAAG	-
Acidianus_brierleyi_DSM_1651	NZ_CP029289.1			2177764	2179454	26	GTTAATCTTCCATAGAGTTGAAAG	-
Acidianus_brierleyi_DSM_1651	NZ_CP029289.1			2183494	2184667	18	GTTAATCTTCCATAGAGTTGAAAG	+
Acidianus_brierleyi_DSM_1651	NZ_CP029289.1			2335232	2339084	58	GTTTCATCCAAAAAGGAATTGAAAG	+
Acidianus_brierleyi_DSM_1651	NZ_CP029289.1			2379221	2381409	33	GTTTCATCCAAAAAGGAATTGAAAG	-
Acidianus_brierleyi_DSM_1651	NZ_CP029289.1			2386695	2388538	27	ATTTGTAGAAATCCTTAGAGGACTTGAAAC	-
Acidianus_brierleyi_DSM_1651	NZ_CP029289.1			2390451	2393892	51	ATTTGTAGAAATCCTTAGAGGACTTGAAAC	+
Acidianus_brierleyi_DSM_1651	NZ_CP029289.1			2480425	2483136	41	GTTTCATCCAAAAAGGAATTGAAAG	-
Acidianus_brierleyi_DSM_1651	NZ_CP029289.1			2531875	2535802	59	GTTTCATCCAAAAAGGAATTGAAAG	-
--------------------------------------
Acidianus_hospitalis_W1	NC_015518.1	6	123	354893	358234	52	GTTGCATCCCAAAAGGGATTGAAAG	+
Acidianus_hospitalis_W1	NC_015518.1			371234	372035	12	GTTGCATCCCAAAAGGGATTGAAAG	-
Acidianus_hospitalis_W1	NC_015518.1			378318	378863	8	GTTGCATCCCAAAAGGGATTGAAAG	+
Acidianus_hospitalis_W1	NC_015518.1			1562889	1565200	39	GTTGAAATAAGGAAGAACTGAAAG	+
Acidianus_hospitalis_W1	NC_015518.1			1583758	1584302	8	GATAATCTACTATAGAATTGAAAG	-
Acidianus_hospitalis_W1	NC_015518.1			1588353	1588635	4	GATAATCTACTATAGAATTGAAAG	+
--------------------------------------
Acidianus_manzaensis_YN-25	NZ_CP020477.1	6	401	9981	15129	80	GATTAATCCATTATGGAATTGAAAG	-
Acidianus_manzaensis_YN-25	NZ_CP020477.1			19955	24284	67	GATTAATCCATTATGGAATTGAAAG	-
Acidianus_manzaensis_YN-25	NZ_CP020477.1			32575	38481	91	GATTAATCCATTATGGAATTGAAAG	-
Acidianus_manzaensis_YN-25	NZ_CP020477.1			44350	48557	65	GATTAATCCATTATGGAATTGAAAG	+
Acidianus_manzaensis_YN-25	NZ_CP020477.1			53295	57586	66	GATTAATCCTGTAGGGAATTGAAAG	+
Acidianus_manzaensis_YN-25	NZ_CP020477.1			57729	59813	32	GATTAATCCTGTAGGGAATTGAAAG	+
--------------------------------------
Acidianus_sulfidivorans_JP7	NZ_CP029288.2	10	353	2139324	2141462	33	GTTGCATCCAGAAAGGAATTGAAAG	+
Acidianus_sulfidivorans_JP7	NZ_CP029288.2			2150626	2152202	24	GTTGCATCCAGAAAGGAATTGAAAG	-
Acidianus_sulfidivorans_JP7	NZ_CP029288.2			2157790	2159431	25	GTAGTATCCAGAAAGGAATTGAAAG	-
Acidianus_sulfidivorans_JP7	NZ_CP029288.2			2164454	2170069	87	GTTAATCTACTATAGAATTGAAAG	-
Acidianus_sulfidivorans_JP7	NZ_CP029288.2			2174740	2175990	19	GTTAATCTACTATAGAATTGAAAG	+
Acidianus_sulfidivorans_JP7	NZ_CP029288.2			2185243	2191353	95	GTTAATCTATTATAGAATTGAAAG	+
Acidianus_sulfidivorans_JP7	NZ_CP029288.2			2195152	2195907	12	GTAACAACTCAAAGAAACTAAAAC	-
Acidianus_sulfidivorans_JP7	NZ_CP029288.2			2204639	2205561	15	GTAACAACTCAAAGAAACTAAAAC	-
Acidianus_sulfidivorans_JP7	NZ_CP029288.2			2214693	2216279	26	GTAACAACTCAAAGAAACTAAAAC	+
Acidianus_sulfidivorans_JP7	NZ_CP029288.2			2227500	2228536	17	GTAACAACTCAAAGAAACTAAAAC	+
--------------------------------------
Metallosphaera_cuprina_Ar-4	NC_015435.1	2	282	985208	997384	189	GTAGAATCCTTCATGGAGTTGAAAG	-
Metallosphaera_cuprina_Ar-4	NC_015435.1			1006630	1012602	93	GTAGAATCCTTCATGGAGTTGAAAG	+
--------------------------------------
Metallosphaera_hakonensis_HO1-1	NZ_CP029287.2	5	373	384883	388624	55	GTTTGTAGGGTTCCTTAGAGGGTTTGAAAC	-
Metallosphaera_hakonensis_HO1-1	NZ_CP029287.2			389890	392543	39	GTTTGTAGGGTTCCTTAGAGGGTTTGAAAC	-
Metallosphaera_hakonensis_HO1-1	NZ_CP029287.2			501011	512637	173	GTTTGTAGGGTTCCTTAGAGGGTTTGAAAC	+
Metallosphaera_hakonensis_HO1-1	NZ_CP029287.2			2504572	2508179	56	GTTGCATCCCAAAAGGAATTGAAAG	-
Metallosphaera_hakonensis_HO1-1	NZ_CP029287.2			2530048	2533301	50	GTTGCATCCCAAAAAGGAATTGAAAG	+
--------------------------------------
Metallosphaera_prunae_Ron12/II	CP031156.1	5	266	141211	142121	13	TTGTAGTGATCCTTTGAGGGTTTGAAAC	-
Metallosphaera_prunae_Ron12/II	CP031156.1			143338	143786	6	GTTTGTAGAGATCCTTCGAGGGTTTGAAAC	-
Metallosphaera_prunae_Ron12/II	CP031156.1			165206	171230	94	GTTAATCTTCTATAGAGTTGAAAG	-
Metallosphaera_prunae_Ron12/II	CP031156.1			174682	178973	67	CTTAATCTCCTATAGAGTTGAAAG	-
Metallosphaera_prunae_Ron12/II	CP031156.1			184390	189905	86	GTTAATCTCCTATAGAGTTGAAAG	+
--------------------------------------
Metallosphaera_sedula_ARS50-1	NZ_CP012172.1	5	386	1082258	1091912	150	GTTAATCTCCTATAGAGTTGAAAG	-
Metallosphaera_sedula_ARS50-1	NZ_CP012172.1			1097329	1100891	55	CTTAATCTCCTATAGAGTTGAAAG	+
Metallosphaera_sedula_ARS50-1	NZ_CP012172.1			1104343	1114688	161	GTTAATCTTCTATAGAGTTGAAAG	+
Metallosphaera_sedula_ARS50-1	NZ_CP012172.1			1136110	1136625	7	GTTTGTAGAGATCCTTCGAGGGTTTGAAAC	-
Metallosphaera_sedula_ARS50-1	NZ_CP012172.1			1137840	1138752	13	GTTTGTAGTGATCCTTTGAGGGTTTGAAAC	+
--------------------------------------
Metallosphaera_sedula_ARS50-2	NZ_CP012173.1	5	386	1082254	1091908	150	GTTAATCTCCTATAGAGTTGAAAG	-
Metallosphaera_sedula_ARS50-2	NZ_CP012173.1			1097325	1100887	55	CTTAATCTCCTATAGAGTTGAAAG	+
Metallosphaera_sedula_ARS50-2	NZ_CP012173.1			1104339	1114684	161	GTTAATCTTCTATAGAGTTGAAAG	+
Metallosphaera_sedula_ARS50-2	NZ_CP012173.1			1136106	1136619	7	GTTTGTAGAGATCCTTCGAGGGTTTGAAAC	-
Metallosphaera_sedula_ARS50-2	NZ_CP012173.1			1137836	1138748	13	GTTTGTAGTGATCCTTTGAGGGTTTGAAAC	+
--------------------------------------
Metallosphaera_sedula_ARS120-1	NZ_CP012174.1	5	386	1082256	1091910	150	GTTAATCTCCTATAGAGTTGAAAG	-
Metallosphaera_sedula_ARS120-1	NZ_CP012174.1			1097327	1100889	55	CTTAATCTCCTATAGAGTTGAAAG	+
Metallosphaera_sedula_ARS120-1	NZ_CP012174.1			1104341	1114686	161	GTTAATCTTCTATAGAGTTGAAAG	+
Metallosphaera_sedula_ARS120-1	NZ_CP012174.1			1136108	1136621	7	GTTTGTAGAGATCCTTCGAGGGTTTGAAAC	-
Metallosphaera_sedula_ARS120-1	NZ_CP012174.1			1137838	1138750	13	GTTTGTAGTGATCCTTTGAGGGTTTGAAAC	+
--------------------------------------
Metallosphaera_sedula_ARS120-2	NZ_CP012175.1	5	386	1082258	1091912	150	GTTAATCTCCTATAGAGTTGAAAG	-
Metallosphaera_sedula_ARS120-2	NZ_CP012175.1			1097329	1100891	55	CTTAATCTCCTATAGAGTTGAAAG	+
Metallosphaera_sedula_ARS120-2	NZ_CP012175.1			1104343	1114688	161	GTTAATCTTCTATAGAGTTGAAAG	+
Metallosphaera_sedula_ARS120-2	NZ_CP012175.1			1136110	1136623	7	GTTTGTAGAGATCCTTCGAGGGTTTGAAAC	-
Metallosphaera_sedula_ARS120-2	NZ_CP012175.1			1137840	1138752	13	GTTTGTAGTGATCCTTTGAGGGTTTGAAAC	+
--------------------------------------
Metallosphaera_sedula_DSM_5348	NC_009440.1	5	386	1082242	1091896	150	GTTAATCTCCTATAGAGTTGAAAG	-
Metallosphaera_sedula_DSM_5348	NC_009440.1			1097313	1100875	55	CTTAATCTCCTATAGAGTTGAAAG	+
Metallosphaera_sedula_DSM_5348	NC_009440.1			1104327	1114672	161	GTTAATCTTCTATAGAGTTGAAAG	+
Metallosphaera_sedula_DSM_5348	NC_009440.1			1136094	1136609	7	GTTTGTAGAGATCCTTCGAGGGTTTGAAAC	-
Metallosphaera_sedula_DSM_5348	NC_009440.1			1137824	1138736	13	GTTTGTAGTGATCCTTTGAGGGTTTGAAAC	+
--------------------------------------
Metallosphaera_sedula_SARC-M1	NZ_CP012176.1	5	386	1082258	1091912	150	GTTAATCTCCTATAGAGTTGAAAG	-
Metallosphaera_sedula_SARC-M1	NZ_CP012176.1			1097329	1100891	55	CTTAATCTCCTATAGAGTTGAAAG	+
Metallosphaera_sedula_SARC-M1	NZ_CP012176.1			1104343	1114688	161	GTTAATCTTCTATAGAGTTGAAAG	+
Metallosphaera_sedula_SARC-M1	NZ_CP012176.1			1136110	1136623	7	GTTTGTAGAGATCCTTCGAGGGTTTGAAAC	-
Metallosphaera_sedula_SARC-M1	NZ_CP012176.1			1137840	1138752	13	GTTTGTAGTGATCCTTTGAGGGTTTGAAAC	+
--------------------------------------
Metallosphaera_tengchongensis_Ric-A	NZ_CP049074.1	4	401	1921613	1928857	113	GTTGATCTTCCATAGAGTTGAAAG	-
Metallosphaera_tengchongensis_Ric-A	NZ_CP049074.1			1939776	1949925	158	GTTGATCTTCCATAGAGTTGAAAG	+
Metallosphaera_tengchongensis_Ric-A	NZ_CP049074.1			1976209	1980570	68	GTTGCATCCAAAAAGGAATTGAAAG	-
Metallosphaera_tengchongensis_Ric-A	NZ_CP049074.1			1986469	1990549	62	GTTGCATCCAAAAAGGAATTGAAAG	+
--------------------------------------
Saccharolobus_islandicus_HVE10-4	NC_017275.1	4	262	355291	361826	100	GCTAATCTACTATAGAATTGAAAG	-
Saccharolobus_islandicus_HVE10-4	NC_017275.1			365878	373324	115	GCTAATCTACTATAGAATTGAAAG	+
Saccharolobus_islandicus_HVE10-4	NC_017275.1			740059	742089	33	GTAACAACACAAAGAAACTAAAAC	-
Saccharolobus_islandicus_HVE10-4	NC_017275.1			753266	754065	14	GTAACAACACAAAGAAACTAAAAC	+
--------------------------------------
Saccharolobus_islandicus_LAL141	NC_021058.1	5	280	344177	349768	86	GCTAATCTACTATAGAATTGAAAG	-
Saccharolobus_islandicus_LAL141	NC_021058.1			353820	360962	110	GCTAATCTACTATAGAATTGAAAG	+
Saccharolobus_islandicus_LAL141	NC_021058.1			573686	575482	30	GTAACAACACAAAGAAACTAAAAC	-
Saccharolobus_islandicus_LAL141	NC_021058.1			584662	586169	25	GTAACAACACAAAGAAACTAAAAC	-
Saccharolobus_islandicus_LAL141	NC_021058.1			597389	599148	29	GTAACAACACAAAGAAACTAAAAC	+
--------------------------------------
Saccharolobus_islandicus_L.D.8.5	NC_013769.1	4	272	739066	739598	8	GATAATCTACTATAGAATTGAAAG	-
Saccharolobus_islandicus_L.D.8.5	NC_013769.1			785731	792627	105	GTTAATCTACTATAGAATTGAAAG	-
Saccharolobus_islandicus_L.D.8.5	NC_013769.1			796686	804197	117	GTTAATCTACTATAGAATTGAAAG	+
Saccharolobus_islandicus_L.D.8.5	NC_013769.1			854967	857510	42	GTAATAACGAAAAGAAACTAAAAC	-
--------------------------------------
Saccharolobus_islandicus_L.S.2.15	NC_012589.1	3	228	614481	614764	4	GATAAATCCCCAAAGGGATTGAGAG	+
Saccharolobus_islandicus_L.S.2.15	NC_012589.1			619171	627116	122	GTTAATCTACTATAGAATTGAAAG	-
Saccharolobus_islandicus_L.S.2.15	NC_012589.1			631174	637795	102	GTTAATCTACTATAGAATTGAAAG	+
--------------------------------------
Saccharolobus_islandicus_M.14.25	NC_012588.1	3	182	827533	830035	39	GATTAATCCTAAAAGGAATTGAAAG	+
Saccharolobus_islandicus_M.14.25	NC_012588.1			848255	849988	27	GATAATCTACTATAGAATTGAAAG	-
Saccharolobus_islandicus_M.14.25	NC_012588.1			854586	861943	116	GATAATCTACTATAGAATTGAAAG	+
--------------------------------------
Saccharolobus_islandicus_M.16.4	NC_012726.1	2	139	837983	843028	79	GATAATCTACTATAGAATTGAAAG	-
Saccharolobus_islandicus_M.16.4	NC_012726.1			861534	865382	60	GATAATCTACTATAGAATTGAAAG	+
--------------------------------------
Saccharolobus_islandicus_M.16.27	NC_012632.1	3	236	911635	916223	72	GATTAATCCTAAAAGGAATTGAAAG	+
Saccharolobus_islandicus_M.16.27	NC_012632.1			935642	941865	98	GATAATCTACTATAGAATTGAAAG	-
Saccharolobus_islandicus_M.16.27	NC_012632.1			946465	950691	66	GATAATCTACTATAGAATTGAAAG	+
--------------------------------------
Saccharolobus_islandicus_REY15A	NC_017276.1	2	206	725209	732590	114	GCTAATCTACTATAGAATTGAAAG	-
Saccharolobus_islandicus_REY15A	NC_017276.1			736642	742629	92	GCTAATCTACTATAGAATTGAAAG	+
--------------------------------------
Saccharolobus_islandicus_Y.G.57.14	NC_012622.1	2	54	698833	700751	28	GCTAATCTACTATAGAATTGAAAG	-
Saccharolobus_islandicus_Y.G.57.14	NC_012622.1			706739	708430	26	GCTAATCTACTATAGAATTGAAAG	+
--------------------------------------
Saccharolobus_islandicus_Y.N.15.51	NC_012623.1	2	99	1886795	1889025	34	GCTAATCTACTATAGAATTGAAAG	-
Saccharolobus_islandicus_Y.N.15.51	NC_012623.1			1893082	1897307	65	GCTAATCTACTATAGAATTGAAAG	+
--------------------------------------
Saccharolobus_solfataricus_P1	NZ_LT549890.1	8	428	1321597	1326952	84	GATTAATCCCAAAAGGAATTGAAAG	+
Saccharolobus_solfataricus_P1	NZ_LT549890.1			1343786	1347729	62	GATTAATCCCAAAAGGAATTGAAAG	-
Saccharolobus_solfataricus_P1	NZ_LT549890.1			1384436	1386560	33	GATAATCTCTTATAGAATTGAAAG	-
Saccharolobus_solfataricus_P1	NZ_LT549890.1			1393046	1394017	15	GATAATCTCTTATAGAATTGAAAG	+
Saccharolobus_solfataricus_P1	NZ_LT549890.1			1394919	1403850	141	GATAATCTCTTATAGAATTGAAAG	+
Saccharolobus_solfataricus_P1	NZ_LT549890.1			1817463	1817874	6	GATAATCTACTATAGAATTGAAAG	+
Saccharolobus_solfataricus_P1	NZ_LT549890.1			1883229	1884679	22	GCTAATCTACTATAGAATTGAAAG	-
Saccharolobus_solfataricus_P1	NZ_LT549890.1			1884786	1889015	65	GCTAATCTACTATAGAATTGAAAG	-
--------------------------------------
Saccharolobus_solfataricus_P2	NC_002754.1	7	415	1233466	1239959	102	GATTAATCCCAAAAGGAATTGAAAG	+
Saccharolobus_solfataricus_P2	NC_002754.1			1254482	1260452	94	GATTAATCCCAAAAGGAATTGAAAG	-
Saccharolobus_solfataricus_P2	NC_002754.1			1297153	1299148	31	GATAATCTCTTATAGAATTGAAAG	-
Saccharolobus_solfataricus_P2	NC_002754.1			1305634	1311637	95	GATAATCTCTTATAGAATTGAAAG	+
Saccharolobus_solfataricus_P2	NC_002754.1			1744006	1744417	6	GATAATCTACTATAGAATTGAAAG	+
Saccharolobus_solfataricus_P2	NC_002754.1			1809772	1811221	22	GCTAATCTACTATAGAATTGAAAG	-
Saccharolobus_solfataricus_P2	NC_002754.1			1811328	1815557	65	GCTAATCTACTATAGAATTGAAAG	-
--------------------------------------
Saccharolobus_solfataricus_SARC-H	NZ_CP033236.1	4	318	2054517	2061910	116	GATTAATCCCAAAAGGAATTGAAAG	+
Saccharolobus_solfataricus_SARC-H	NZ_CP033236.1			2076433	2080895	70	GATTAATCCCAAAAGGAATTGAAAG	-
Saccharolobus_solfataricus_SARC-H	NZ_CP033236.1			2092271	2100245	126	GATAATCTCTTATAGAATTGAAAG	+
Saccharolobus_solfataricus_SARC-H	NZ_CP033236.1			2499490	2499902	6	GATAATCTACTATAGAATTGAAAG	+
--------------------------------------
Saccharolobus_solfataricus_SARC-I	NZ_CP033237.1	4	318	2054517	2061910	116	GATTAATCCCAAAAGGAATTGAAAG	+
Saccharolobus_solfataricus_SARC-I	NZ_CP033237.1			2076433	2080895	70	GATTAATCCCAAAAGGAATTGAAAG	-
Saccharolobus_solfataricus_SARC-I	NZ_CP033237.1			2092271	2100245	126	GATAATCTCTTATAGAATTGAAAG	+
Saccharolobus_solfataricus_SARC-I	NZ_CP033237.1			2499490	2499902	6	GATAATCTACTATAGAATTGAAAG	+
--------------------------------------
Saccharolobus_solfataricus_SARC-N	NZ_CP033239.1	4	318	2053143	2060536	116	GATTAATCCCAAAAGGAATTGAAAG	+
Saccharolobus_solfataricus_SARC-N	NZ_CP033239.1			2075059	2079521	70	GATTAATCCCAAAAGGAATTGAAAG	-
Saccharolobus_solfataricus_SARC-N	NZ_CP033239.1			2090897	2098871	126	GATAATCTCTTATAGAATTGAAAG	+
Saccharolobus_solfataricus_SARC-N	NZ_CP033239.1			2498116	2498528	6	GATAATCTACTATAGAATTGAAAG	+
--------------------------------------
Saccharolobus_solfataricus_SARC-O	NZ_CP033240.1	4	318	2054144	2061537	116	GATTAATCCCAAAAGGAATTGAAAG	+
Saccharolobus_solfataricus_SARC-O	NZ_CP033240.1			2076060	2080522	70	GATTAATCCCAAAAGGAATTGAAAG	-
Saccharolobus_solfataricus_SARC-O	NZ_CP033240.1			2091898	2099872	126	GATAATCTCTTATAGAATTGAAAG	+
Saccharolobus_solfataricus_SARC-O	NZ_CP033240.1			2499117	2499529	6	GATAATCTACTATAGAATTGAAAG	+
--------------------------------------
Saccharolobus_solfataricus_SULA	NZ_CP011057.1	4	318	2112755	2120148	116	GATTAATCCCAAAAGGAATTGAAAG	+
Saccharolobus_solfataricus_SULA	NZ_CP011057.1			2134671	2139133	70	GATTAATCCCAAAAGGAATTGAAAG	-
Saccharolobus_solfataricus_SULA	NZ_CP011057.1			2150509	2158483	126	GATAATCTCTTATAGAATTGAAAG	+
Saccharolobus_solfataricus_SULA	NZ_CP011057.1			2557828	2558240	6	GATAATCTACTATAGAATTGAAAG	+
--------------------------------------
Saccharolobus_solfataricus_SULB	NZ_CP011055.1	4	318	2112737	2120130	116	GATTAATCCCAAAAGGAATTGAAAG	+
Saccharolobus_solfataricus_SULB	NZ_CP011055.1			2134653	2139115	70	GATTAATCCCAAAAGGAATTGAAAG	-
Saccharolobus_solfataricus_SULB	NZ_CP011055.1			2150491	2158467	126	GATAATCTCTTATAGAATTGAAAG	+
Saccharolobus_solfataricus_SULB	NZ_CP011055.1			2557751	2558163	6	GATAATCTACTATAGAATTGAAAG	+
--------------------------------------
Saccharolobus_solfataricus_SULC	NZ_CP011056.1	4	318	2112739	2120132	116	GATTAATCCCAAAAGGAATTGAAAG	+
Saccharolobus_solfataricus_SULC	NZ_CP011056.1			2134655	2139117	70	GATTAATCCCAAAAGGAATTGAAAG	-
Saccharolobus_solfataricus_SULC	NZ_CP011056.1			2150493	2158473	126	GATAATCTCTTATAGAATTGAAAG	+
Saccharolobus_solfataricus_SULC	NZ_CP011056.1			2557814	2558226	6	GATAATCTACTATAGAATTGAAAG	+
--------------------------------------
Saccharolobus_solfataricus_SULG	NZ_CP033235.1	4	318	2054517	2061910	116	GATTAATCCCAAAAGGAATTGAAAG	+
Saccharolobus_solfataricus_SULG	NZ_CP033235.1			2076433	2080895	70	GATTAATCCCAAAAGGAATTGAAAG	-
Saccharolobus_solfataricus_SULG	NZ_CP033235.1			2092271	2100245	126	GATAATCTCTTATAGAATTGAAAG	+
Saccharolobus_solfataricus_SULG	NZ_CP033235.1			2499490	2499902	6	GATAATCTACTATAGAATTGAAAG	+
--------------------------------------
Saccharolobus_solfataricus_SULM	NZ_CP033238.1	4	318	2053143	2060536	116	GATTAATCCCAAAAGGAATTGAAAG	+
Saccharolobus_solfataricus_SULM	NZ_CP033238.1			2075059	2079521	70	GATTAATCCCAAAAGGAATTGAAAG	-
Saccharolobus_solfataricus_SULM	NZ_CP033238.1			2090897	2098871	126	GATAATCTCTTATAGAATTGAAAG	+
Saccharolobus_solfataricus_SULM	NZ_CP033238.1			2498116	2498528	6	GATAATCTACTATAGAATTGAAAG	+
--------------------------------------
Saccharolobus_solfataricus_SUL120	NZ_CP033241.1	4	316	2088282	2095611	115	GATTAATCCCAAAAGGAATTGAAAG	+
Saccharolobus_solfataricus_SUL120	NZ_CP033241.1			2110134	2114596	70	GATTAATCCCAAAAGGAATTGAAAG	-
Saccharolobus_solfataricus_SUL120	NZ_CP033241.1			2125970	2133883	125	GATAATCTCTTATAGAATTGAAAG	+
Saccharolobus_solfataricus_SUL120	NZ_CP033241.1			2539656	2540068	6	GATAATCTACTATAGAATTGAAAG	+
--------------------------------------
Saccharolobus_solfataricus_982	NC_017274.1	4	318	2054517	2061910	116	GATTAATCCCAAAAGGAATTGAAAG	+
Saccharolobus_solfataricus_982	NC_017274.1			2076433	2080895	70	GATTAATCCCAAAAGGAATTGAAAG	-
Saccharolobus_solfataricus_982	NC_017274.1			2092271	2100245	126	GATAATCTCTTATAGAATTGAAAG	+
Saccharolobus_solfataricus_982	NC_017274.1			2499490	2499902	6	GATAATCTACTATAGAATTGAAAG	+
--------------------------------------
Saccharolobus_sp.A20	NZ_CP017006.1	6	463	8	5416	89	GTACTAACGACAAGAAACTAAAAC	+
Saccharolobus_sp.A20	NZ_CP017006.1			13881	18271	68	GATGCATCCTTAACGGGATTGAAAG	-
Saccharolobus_sp.A20	NZ_CP017006.1			2634606	2639557	76	GATGCATCCCATAAGGGATTGAAAG	+
Saccharolobus_sp.A20	NZ_CP017006.1			2650010	2652686	41	GATGCATCCCATACGGGATTGAAAG	-
Saccharolobus_sp.A20	NZ_CP017006.1			2658195	2662819	71	GATGCATCCCATACGGGATTGAAAG	+
Saccharolobus_sp.A20	NZ_CP017006.1			2666936	2674015	118	GTACTAACGACAAGAAACTAAAAC	-
--------------------------------------
Stygiolobus_azoricus_FC6	NZ_CP045483.1	3	46	1180294	1182301	34	GTCGAAATAAGGAAGAACTGAAAG	-
Stygiolobus_azoricus_FC6	NZ_CP045483.1			1201694	1202013	5	GTCGAAATAAGGAAGAACTGAAAGA	-
Stygiolobus_azoricus_FC6	NZ_CP045483.1			1211523	1211954	7	GTCGAAATAAGGAAGAACTGAAAG	-
--------------------------------------
Sulfodiicoccus_acidiphilus_HS-1	NZ_AP018553.1	2	447	1664810	1680862	241	GTTTGTAGCTTACCTTTGAGGGCTTGAAAC	-
Sulfodiicoccus_acidiphilus_HS-1	NZ_AP018553.1			1688612	1701897	206	GAAGCATCCTAGAAGGAATTGAAAG	+
--------------------------------------
Sulfolobus_acidocaldarius_DG1	NZ_CP020364.1	4	224	1650672	1658597	132	GTAATAACGACAAGAAACTAAAAC	-
Sulfolobus_acidocaldarius_DG1	NZ_CP020364.1			1670965	1675648	78	GTAATAACGACAAGAAACTAAAAC	+
Sulfolobus_acidocaldarius_DG1	NZ_CP020364.1			1786201	1786478	4	GAAGAATCCCATAAGGGATTGAAAG	-
Sulfolobus_acidocaldarius_DG1	NZ_CP020364.1			1825864	1826521	10	GATGAATCCCAAAAGGGATTGAAAG	-
--------------------------------------
Sulfolobus_acidocaldarius_DSM_639	NC_007181.1	4	223	1650669	1658594	132	GTAATAACGACAAGAAACTAAAAC	-
Sulfolobus_acidocaldarius_DSM_639	NC_007181.1			1670962	1675586	77	GTAATAACGACAAGAAACTAAAAC	+
Sulfolobus_acidocaldarius_DSM_639	NC_007181.1			1786307	1786584	4	GAAGAATCCCATAAGGGATTGAAAG	-
Sulfolobus_acidocaldarius_DSM_639	NC_007181.1			1825971	1826628	10	GATGAATCCCAAAAGGGATTGAAAG	-
--------------------------------------
Sulfolobus_acidocaldarius_N8	NC_020246.1	4	223	1650673	1658598	132	GTAATAACGACAAGAAACTAAAAC	-
Sulfolobus_acidocaldarius_N8	NC_020246.1			1670966	1675590	77	GTAATAACGACAAGAAACTAAAAC	+
Sulfolobus_acidocaldarius_N8	NC_020246.1			1786143	1786420	4	GAAGAATCCCATAAGGGATTGAAAG	-
Sulfolobus_acidocaldarius_N8	NC_020246.1			1825806	1826463	10	GATGAATCCCAAAAGGGATTGAAAG	-
--------------------------------------
Sulfolobus_acidocaldarius_Ron12/I	NC_020247.1	4	224	1648592	1656517	132	GTAATAACGACAAGAAACTAAAAC	-
Sulfolobus_acidocaldarius_Ron12/I	NC_020247.1			1668885	1673568	78	GTAATAACGACAAGAAACTAAAAC	+
Sulfolobus_acidocaldarius_Ron12/I	NC_020247.1			1784331	1784608	4	GAAGAATCCCATAAGGGATTGAAAG	-
Sulfolobus_acidocaldarius_Ron12/I	NC_020247.1			1823994	1824651	10	GATGAATCCCAAAAGGGATTGAAAG	-
--------------------------------------
Sulfolobus_acidocaldarius_Y14_13-1	NZ_CP020363.1	4	251	1644946	1653528	143	GTAATAACGACAAGAAACTAAAAC	-
Sulfolobus_acidocaldarius_Y14_13-1	NZ_CP020363.1			1665896	1671555	94	GTAATAACGACAAGAAACTAAAAC	+
Sulfolobus_acidocaldarius_Y14_13-1	NZ_CP020363.1			1781850	1782127	4	GAAGAATCCCATAAGGGATTGAAAG	-
Sulfolobus_acidocaldarius_Y14_13-1	NZ_CP020363.1			1821513	1822170	10	GATGAATCCCAAAAGGGATTGAAAG	-
--------------------------------------
Sulfolobus_acidocaldarius_Y14_16-22	NZ_CP020362.1	4	267	1692322	1701924	160	GTAATAACGACAAGAAACTAAAAC	-
Sulfolobus_acidocaldarius_Y14_16-22	NZ_CP020362.1			1714292	1719888	93	GTAATAACGACAAGAAACTAAAAC	+
Sulfolobus_acidocaldarius_Y14_16-22	NZ_CP020362.1			1830441	1830718	4	GAAGAATCCCATAAGGGATTGAAAG	-
Sulfolobus_acidocaldarius_Y14_16-22	NZ_CP020362.1			1870104	1870761	10	GATGAATCCCAAAAGGGATTGAAAG	-
--------------------------------------
Sulfolobus_acidocaldarius_Y14_18-5	NZ_CP020360.1	2	14	1715324	1715601	4	GAAGAATCCCATAAGGGATTGAAAG	-
Sulfolobus_acidocaldarius_Y14_18-5	NZ_CP020360.1			1754987	1755644	10	GATGAATCCCAAAAGGGATTGAAAG	-
--------------------------------------
Sulfolobus_acidocaldarius_Y14_20-20	NZ_CP020361.1	4	267	1676207	1685809	160	GTAATAACGACAAGAAACTAAAAC	-
Sulfolobus_acidocaldarius_Y14_20-20	NZ_CP020361.1			1698177	1703773	93	GTAATAACGACAAGAAACTAAAAC	+
Sulfolobus_acidocaldarius_Y14_20-20	NZ_CP020361.1			1814068	1814345	4	GAAGAATCCCATAAGGGATTGAAAG	-
Sulfolobus_acidocaldarius_Y14_20-20	NZ_CP020361.1			1853733	1854390	10	GATGAATCCCAAAAGGGATTGAAAG	-
--------------------------------------
Sulfuracidifex_tepidarius_IC-006	NZ_AP018929.1	10	411	515176	518488	49	GTTTGTAGTGATCCTTAGAGGGTTTGAAAC	-
Sulfuracidifex_tepidarius_IC-006	NZ_AP018929.1			546521	547380	13	GTTGAACCCATAAAGGGATTGAAAG	+
Sulfuracidifex_tepidarius_IC-006	NZ_AP018929.1			558919	560665	27	GTTGAACCCATAAAGGGATTGAAAG	-
Sulfuracidifex_tepidarius_IC-006	NZ_AP018929.1			603118	603593	7	GTTGAACCCATAACGGGATTGAAAG	-
Sulfuracidifex_tepidarius_IC-006	NZ_AP018929.1			612334	612815	7	GTTTGTAGCAATCCTTAGAGGGTTTGAAA	+
Sulfuracidifex_tepidarius_IC-006	NZ_AP018929.1			620757	626395	84	GTTTGTAGTGATCCTTAGAGGGTTTGAAAC	-
Sulfuracidifex_tepidarius_IC-006	NZ_AP018929.1			645460	651296	87	GTTTGTAGTGATCCTTAGAGGGTTTGAAAC	-
Sulfuracidifex_tepidarius_IC-006	NZ_AP018929.1			2056524	2058462	30	GTTGAACCCATAACGGGATTGAAAG	-
Sulfuracidifex_tepidarius_IC-006	NZ_AP018929.1			2066649	2068777	33	GTTGAACCCATAACGGGATTGAAAG	+
Sulfuracidifex_tepidarius_IC-006	NZ_AP018929.1			2180420	2185401	74	GTTTGTAGTGATCCTTAGAGGGTTTGAAAC	+
--------------------------------------
Sulfuracidifex_tepidarius_IC-007	NZ-AP018930.1	10	376	477371	479133	26	GTTTGTAGTGATCCTTAGAGGGTTTGAAAC	-
Sulfuracidifex_tepidarius_IC-007	NZ-AP018930.1			507209	508452	19	GTTGAACCCATAAAGGGATTGAAAG	+
Sulfuracidifex_tepidarius_IC-007	NZ-AP018930.1			519989	521226	19	GTTGAACCCATAAAGGGATTGAAAG	-
Sulfuracidifex_tepidarius_IC-007	NZ-AP018930.1			561516	562240	11	GTTGAACCCATAACGGGATTGAAAG	-
Sulfuracidifex_tepidarius_IC-007	NZ-AP018930.1			570977	571401	6	GTTTGTAGCAATCCTTAGAGGGTTTGAAAC	+
Sulfuracidifex_tepidarius_IC-007	NZ-AP018930.1			576370	582624	93	GTTTGTAGTGATCCTTAGAGGGTTTGAAAC	-
Sulfuracidifex_tepidarius_IC-007	NZ-AP018930.1			601672	607258	83	GTTTGTAGTGATCCTTAGAGGGTTTGAAAC	-
Sulfuracidifex_tepidarius_IC-007	NZ-AP018930.1			2027125	2029260	33	GTTGAACCCATAACGGGATTGAAAG	-
Sulfuracidifex_tepidarius_IC-007	NZ-AP018930.1			2037679	2039034	21	GTTGAACCCATAACGGGATTGAAAG	+
Sulfuracidifex_tepidarius_IC-007	NZ-AP018930.1			2153086	2157449	65	GTTTGTAGTGATCCTTAGAGGGTTTGAAAC	+
--------------------------------------
Sulfuirsphaera_ohwakuensis_TA-1	NZ_CP045484.1	6	373	2623165	2627676	69	GATAATCCTTAATGGAATTGAAAG	-
Sulfuirsphaera_ohwakuensis_TA-1	NZ_CP045484.1			2631766	2638969	110	GTTAATCCATAATGGAATTGAAAG	-
Sulfuirsphaera_ohwakuensis_TA-1	NZ_CP045484.1			2646159	2647752	24	GATAATCCTTAATGGAATTGAAAG	-
Sulfuirsphaera_ohwakuensis_TA-1	NZ_CP045484.1			2649007	2653380	67	GATAATCCTTAATGGAATTGAAAG	-
Sulfuirsphaera_ohwakuensis_TA-1	NZ_CP045484.1			2685335	2687945	40	GATGAATCCTCAAAGGAATTGAAAG	+
Sulfuirsphaera_ohwakuensis_TA-1	NZ_CP045484.1			2703162	2707233	63	GATGAATCCTCAAAGGAATTGAAAG	-
--------------------------------------
Sulfurisphaera_tokodaii_7	NC_003106.2	6	454	25933	30609	73	GATGAATCCCAAAAGGAATTGAAAG	-
Sulfurisphaera_tokodaii_7	NC_003106.2			32702	39896	112	GATGAATCCCAAAAGGAATTGAAAG	+
Sulfurisphaera_tokodaii_7	NC_003106.2			2664097	2667176	47	GATAATCCTTAATGGAATTGAAAG	-
Sulfurisphaera_tokodaii_7	NC_003106.2			2671254	2678042	104	GCTAATCCATAATGGAATTGAAAG	-
Sulfurisphaera_tokodaii_7	NC_003106.2			2684986	2685595	9	GATAATCCTTAATGGAATTGAAAG	-
Sulfurisphaera_tokodaii_7	NC_003106.2			2685764	2692869	109	GATAATCCTTAATGGAATTGAAAG	-

## Sheet: virus matches
Species	Accession	# hits	array_spacer	query length	Aligned part of query sequence	start alignment	end alignment	length	gaps	mismatches	nident	pident	evalue	Virus ID	Virus
Acidianus_ambivalens_LEI10	NZ_CP045482	18	4_7	39	TCGGCAGAAGTAACTAAGCCAGCATTATTAAGCATT	4	39	36	0	3	33	91667	2.83e-06	NC_029316.1	Acidianus tailed spindle virus isolate 1, complete genome
Acidianus_ambivalens_LEI10	NZ_CP045482		4_19	39	TTCCCGTCTGGGTTTGTAATGTAACAAAACTCATCATCG	1	39	39	0	4	35	89744	2.83e-06	NC_029316.1	Acidianus tailed spindle virus isolate 1, complete genome
Acidianus_ambivalens_LEI10	NZ_CP045482		1_40	37	TTTTTCTGTC-TACAACGCTACAATTACTTTCTC	1	33	34	1	3	30	88235	0.005	NC_029027.1	Sulfolobales virus YNP1 strain SYV1, complete genome
Acidianus_ambivalens_LEI10	NZ_CP045482		2_11	41	AATTATTCCATCAGTATAATTATTTGCATAATTTAT	2	37	36	0	5	31	86111	0.007	NC_034624.1	Sulfolobus islandicus rod-shaped virus 11, partial genome
Acidianus_ambivalens_LEI10	NZ_CP045482		2_11	41	AAATTATTCCATCAGTATAATTATTTGCATAATTTATGTAT	1	41	41	0	5	36	87805	1.14e-05	NC_004086.1	Sulfolobus islandicus rod-shaped virus 2, complete genome
Acidianus_ambivalens_LEI10	NZ_CP045482		2_11	41	AATTATTCCATCAGTATAATTATTTGCATAATTTAT	2	37	36	0	5	31	86111	0.007	NC_034628.1	Sulfolobus islandicus rod-shaped virus 4, partial genome
Acidianus_ambivalens_LEI10	NZ_CP045482		2_11	41	AATTATTCCATCAGTATAATTATTTGCATAATTTAT	2	37	36	0	5	31	86111	0.007	NC_034621.1	Sulfolobus islandicus rod-shaped virus 5, partial genome
Acidianus_ambivalens_LEI10	NZ_CP045482		2_11	41	AATTATTCCATCAGTATAATTATTTGCATAATTTAT	2	37	36	0	5	31	86111	0.007	NC_034627.1	Sulfolobus islandicus rod-shaped virus 6, partial genome
Acidianus_ambivalens_LEI10	NZ_CP045482		2_11	41	AATTATTCCATCAGTATAATTATTTGCATAATTTAT	2	37	36	0	5	31	86111	0.007	NC_034619.1	Sulfolobus islandicus rod-shaped virus 7, partial genome
Acidianus_ambivalens_LEI10	NZ_CP045482		2_11	41	AAATTATTCCATCAGTATAATTATTTGCATAATTTATGTAT	1	41	41	0	4	37	90244	2.46e-07	NC_030884.1	Sulfolobus islandicus rudivirus 3 isolate SIRV3, complete genome
Acidianus_ambivalens_LEI10	NZ_CP045482		3_9	39	TTTTACTTGAGAAGGAGAAAGGGGTTCAACTAGGACTAG	1	39	39	0	5	34	87179	1.31e-04	NC_029020.1	Sulfolobus monocaudavirus SMV2, complete genome
Acidianus_ambivalens_LEI10	NZ_CP045482		2_12	40	CCTTCTTCACGTTTCATCAGTACGAAATTAAAAC	5	38	34	0	4	30	88235	5.02e-04	NC_029011.1	Sulfolobus monocaudavirus SMV4, complete genome
Acidianus_ambivalens_LEI10	NZ_CP045482		1_54	35	TCTTAATCTTGTTCTTTCTCTCTAGATTCAA	1	31	31	0	2	29	93548	2.74e-05	NC_009986.1	Sulfolobus spindle-shaped virus 4, complete genome
Acidianus_ambivalens_LEI10	NZ_CP045482		1_54	35	TCTTAATCTTGTTCTTTCTCTCTAGATTCAA	1	31	31	0	2	29	93548	2.74e-05	NC_013587.1	Sulfolobus spindle-shaped virus 6, complete genome
Acidianus_ambivalens_LEI10	NZ_CP045482		1_58	34	CTATACACGCCTCATCCACTCCACTGTTTAA	4	34	31	0	2	29	93548	2.51e-05	NC_014099.1	Sulfolobus turreted icosahedral virus 2, complete genome
Acidianus_ambivalens_LEI10	NZ_CP045482		1_38	34	AAAATACTTCCGCAAATTCGTCGCGTCAAA	3	32	30	0	3	27	90000	0.004	NC_001338.1	Sulfolobus virus 1 complete genome (provirus)
Acidianus_ambivalens_LEI10	NZ_CP045482		4_21	37	AACATTATCTAGTCTCCAAAGGAGGAAGAGGAAGGAG	1	37	37	0	3	34	91892	6.87e-07	NC_001338.1	Sulfolobus virus 1 complete genome (provirus)
Acidianus_ambivalens_LEI10	NZ_CP045482		2_5	39	TAACATATTTGTCAACATAGGGTTTCGAAATCTTAAT	1	37	37	0	4	33	89189	3.66e-05	NC_005265.1	Sulfolobus virus 2, complete genome
--------------------------------------
Acidianus_brierleyi_DSM_1651	NZ_CP029289.2	121	9_6	41	GTTTCGTTTCCCATTTTTTTCACCATTTGATAATACC	1	37	37	0	3	34	91892	8.84e-07	NC_005830.1	Acidianus filamentous virus 1, complete genome
Acidianus_brierleyi_DSM_1651	NZ_CP029289.2		7_37	37	CACAGGGAAAGAGTAGAATCAAATTAATTCAA	5	36	32	0	3	29	90625	4.14e-04	NC_010155.1	Acidianus filamentous virus 3, partial viral genome
Acidianus_brierleyi_DSM_1651	NZ_CP029289.2		7_31	37	TCAACATCATTCACGGTGACTCCAACATGAGCCTATG	1	37	37	0	3	34	91892	6.87e-07	NC_010154.1	Acidianus filamentous virus 8, complete genome
Acidianus_brierleyi_DSM_1651	NZ_CP029289.2		7_50	39	TTTCCATCAGCAGCAAATGTAATAACTGGTTGTATATAA	1	39	39	0	1	38	97436	2.81e-11	NC_013585.1	Acidianus spindle-shaped virus 1, complete genome
Acidianus_brierleyi_DSM_1651	NZ_CP029289.2		2_6	40	GTTATTATATTTGTTACAGCGTCTAATACTTCTGGATTTG	1	40	40	0	4	36	90000	8.35e-07	NC_025375.1	Stygiolobus rod-shaped virus, complete genome
Acidianus_brierleyi_DSM_1651	NZ_CP029289.2		7_45	37	TAGTTTCAGTCTGGATACAAAAAAGTTTTTAAA	5	37	33	0	4	29	87879	0.005	NC_003214.2	Sulfolobus islandicus filamentous virus, complete genome
Acidianus_brierleyi_DSM_1651	NZ_CP029289.2		7_37	37	TTAACACAGGGAAAGAGTAGAATCAAATTAATTCAA	1	36	36	0	5	31	86111	0.005	NC_003214.2	Sulfolobus islandicus filamentous virus, complete genome
Acidianus_brierleyi_DSM_1651	NZ_CP029289.2		2_6	40	GTTATTATATTTGTTACAGCGTCTAATACTTCTGGATT	1	38	38	0	5	33	86842	5.02e-04	NC_004087.1	Sulfolobus islandicus rod-shaped virus 1, complete genome
Acidianus_brierleyi_DSM_1651	NZ_CP029289.2		6_27	37	ATCTGTCATCTTGCGTAATTTGTGCAAAAAATGAGAA	1	37	37	0	2	35	94595	1.48e-08	NC_034625.1	Sulfolobus islandicus rod-shaped virus 10, partial genome
Acidianus_brierleyi_DSM_1651	NZ_CP029289.2		5_17	41	TTATTGAAAATAAAGATAAAATAATATCTATTTTACAAAAT	1	41	41	0	2	39	95122	1.14e-10	NC_034625.1	Sulfolobus islandicus rod-shaped virus 10, partial genome
Acidianus_brierleyi_DSM_1651	NZ_CP029289.2		5_24	41	TTATTGAAAATAAAGATAAAATAATATCTATTTTACAAAAT	1	41	41	0	2	39	95122	1.14e-10	NC_034625.1	Sulfolobus islandicus rod-shaped virus 10, partial genome
Acidianus_brierleyi_DSM_1651	NZ_CP029289.2		5_31	41	TTATTGAAAATAAAGATAAAATAATATCTATTTTACAAAAT	1	41	41	0	2	39	95122	1.14e-10	NC_034625.1	Sulfolobus islandicus rod-shaped virus 10, partial genome
Acidianus_brierleyi_DSM_1651	NZ_CP029289.2		4_4	41	TTTTCCGCATCCTTTGTGCTAATAATATAATTTTGTA	1	37	37	0	3	34	91892	8.84e-07	NC_034625.1	Sulfolobus islandicus rod-shaped virus 10, partial genome
Acidianus_brierleyi_DSM_1651	NZ_CP029289.2		1_15	41	AAAAATTGTTTAAAATTAACTGCAAGTTCACCATCTGAAAT	1	41	41	0	3	38	92683	5.28e-09	NC_034625.1	Sulfolobus islandicus rod-shaped virus 10, partial genome
Acidianus_brierleyi_DSM_1651	NZ_CP029289.2		6_8	36	TAAAAAGAAAAGTTCCATATCTTCACATTCTCGG	3	36	34	0	4	30	88235	0.001	NC_034625.1	Sulfolobus islandicus rod-shaped virus 10, partial genome
Acidianus_brierleyi_DSM_1651	NZ_CP029289.2		7_1	37	TCA-CAATATAACATATGTCAAAACTCATATTTAAAG	2	37	37	1	4	32	86486	0.005	NC_034625.1	Sulfolobus islandicus rod-shaped virus 10, partial genome
Acidianus_brierleyi_DSM_1651	NZ_CP029289.2		5_14	41	CAAGCAAAACTTGAGAATTCGATAAAATTAGCTCAAA	5	41	37	0	5	32	86486	0.002	NC_034625.1	Sulfolobus islandicus rod-shaped virus 10, partial genome
Acidianus_brierleyi_DSM_1651	NZ_CP029289.2		5_21	41	CAAGCAAAACTTGAGAATTCGATAAAATTAGCTCAAA	5	41	37	0	5	32	86486	0.002	NC_034625.1	Sulfolobus islandicus rod-shaped virus 10, partial genome
Acidianus_brierleyi_DSM_1651	NZ_CP029289.2		5_28	41	CAAGCAAAACTTGAGAATTCGATAAAATTAGCTCAAA	5	41	37	0	5	32	86486	0.002	NC_034625.1	Sulfolobus islandicus rod-shaped virus 10, partial genome
Acidianus_brierleyi_DSM_1651	NZ_CP029289.2		4_14	44	TTAAGAAGAAAAGCTATAAATGCTGAATGAAGATGAAATT	3	42	40	0	5	35	87500	4.80e-05	NC_034625.1	Sulfolobus islandicus rod-shaped virus 10, partial genome
Acidianus_brierleyi_DSM_1651	NZ_CP029289.2		6_27	37	ATCTGTCATCTTGCGTAATTTGTGCAAAAAATGAGAA	1	37	37	0	2	35	94595	1.48e-08	NC_034624.1	Sulfolobus islandicus rod-shaped virus 11, partial genome
Acidianus_brierleyi_DSM_1651	NZ_CP029289.2		7_20	36	TATAGTTATGCAATATAGAAGTTATAATTTAATAAT	1	36	36	0	3	33	91667	2.30e-06	NC_034624.1	Sulfolobus islandicus rod-shaped virus 11, partial genome
Acidianus_brierleyi_DSM_1651	NZ_CP029289.2		1_15	41	AAAAATTGTTTAAAATTAACTGCAAGTTCACCATCTGAAAT	1	41	41	0	3	38	92683	5.28e-09	NC_034624.1	Sulfolobus islandicus rod-shaped virus 11, partial genome
Acidianus_brierleyi_DSM_1651	NZ_CP029289.2		4_4	41	TTCCGCATCCTTTGTGCTAATAATATAATTTTGTA	3	37	35	0	4	31	88571	5.32e-04	NC_034624.1	Sulfolobus islandicus rod-shaped virus 11, partial genome
Acidianus_brierleyi_DSM_1651	NZ_CP029289.2		9_52	43	TATGATTATTATGTAGACCTTTGCAGTATACTTTATCAA	5	43	39	0	4	35	89744	3.53e-06	NC_034624.1	Sulfolobus islandicus rod-shaped virus 11, partial genome
Acidianus_brierleyi_DSM_1651	NZ_CP029289.2		9_58	43	ATATAATGTTGAATTTGGTTCATATTTTATTACTAATGTTC	3	43	41	0	4	37	90244	2.73e-07	NC_034624.1	Sulfolobus islandicus rod-shaped virus 11, partial genome
Acidianus_brierleyi_DSM_1651	NZ_CP029289.2		9_28	41	CTAAATGATCTTGCCCCAACCCAATTTGCAATTTCTTTAA	1	40	40	0	4	36	90000	8.84e-07	NC_034624.1	Sulfolobus islandicus rod-shaped virus 11, partial genome
Acidianus_brierleyi_DSM_1651	NZ_CP029289.2		5_14	41	GGGACAAGCAAAACTTGAGAATTCGATAAAATTAGCTCAAA	1	41	41	0	5	36	87805	1.14e-05	NC_034624.1	Sulfolobus islandicus rod-shaped virus 11, partial genome
Acidianus_brierleyi_DSM_1651	NZ_CP029289.2		5_21	41	GGGACAAGCAAAACTTGAGAATTCGATAAAATTAGCTCAAA	1	41	41	0	5	36	87805	1.14e-05	NC_034624.1	Sulfolobus islandicus rod-shaped virus 11, partial genome
Acidianus_brierleyi_DSM_1651	NZ_CP029289.2		5_28	41	GGGACAAGCAAAACTTGAGAATTCGATAAAATTAGCTCAAA	1	41	41	0	5	36	87805	1.14e-05	NC_034624.1	Sulfolobus islandicus rod-shaped virus 11, partial genome
Acidianus_brierleyi_DSM_1651	NZ_CP029289.2		8_39	44	TCTAATATTTCCTTCAAACTTGCCATCTTTTTCGCCTAATT-AAA	1	44	45	1	5	39	86667	1.33e-05	NC_034624.1	Sulfolobus islandicus rod-shaped virus 11, partial genome
Acidianus_brierleyi_DSM_1651	NZ_CP029289.2		7_1	37	TCA-CAATATAACATATGTCA-AAACTCATATTTAAAG	2	37	38	3	2	33	86842	0.005	NC_004086.1	Sulfolobus islandicus rod-shaped virus 2, complete genome
Acidianus_brierleyi_DSM_1651	NZ_CP029289.2		5_6	40	TTT-GACGGTCTACTATTCATCTTCTGGAATTTTATAAT	3	40	39	1	4	34	87179	5.02e-04	NC_004086.1	Sulfolobus islandicus rod-shaped virus 2, complete genome
Acidianus_brierleyi_DSM_1651	NZ_CP029289.2		5_14	41	GGACAAGCAAAACTTGAGAATTCGATAAAATTAGCTCAAA	2	41	40	0	4	36	90000	8.84e-07	NC_004086.1	Sulfolobus islandicus rod-shaped virus 2, complete genome
Acidianus_brierleyi_DSM_1651	NZ_CP029289.2		5_21	41	GGACAAGCAAAACTTGAGAATTCGATAAAATTAGCTCAAA	2	41	40	0	4	36	90000	8.84e-07	NC_004086.1	Sulfolobus islandicus rod-shaped virus 2, complete genome
Acidianus_brierleyi_DSM_1651	NZ_CP029289.2		5_28	41	GGACAAGCAAAACTTGAGAATTCGATAAAATTAGCTCAAA	2	41	40	0	4	36	90000	8.84e-07	NC_004086.1	Sulfolobus islandicus rod-shaped virus 2, complete genome
Acidianus_brierleyi_DSM_1651	NZ_CP029289.2		5_16	38	ATTTAGAAGAATTGGATTTTGATTATGTTGTAGT	5	38	34	0	1	33	97059	1.58e-08	NC_034628.1	Sulfolobus islandicus rod-shaped virus 4, partial genome
Acidianus_brierleyi_DSM_1651	NZ_CP029289.2		5_23	38	ATTTAGAAGAATTGGATTTTGATTATGTTGTAGT	5	38	34	0	1	33	97059	1.58e-08	NC_034628.1	Sulfolobus islandicus rod-shaped virus 4, partial genome
Acidianus_brierleyi_DSM_1651	NZ_CP029289.2		5_30	38	ATTTAGAAGAATTGGATTTTGATTATGTTGTAGT	5	38	34	0	1	33	97059	1.58e-08	NC_034628.1	Sulfolobus islandicus rod-shaped virus 4, partial genome
Acidianus_brierleyi_DSM_1651	NZ_CP029289.2		6_27	37	ATCTGTCATCTTGCGTAATTTGTGCAAAAAATGAGAA	1	37	37	0	2	35	94595	1.48e-08	NC_034628.1	Sulfolobus islandicus rod-shaped virus 4, partial genome
Acidianus_brierleyi_DSM_1651	NZ_CP029289.2		1_15	41	AAAAATTGTTTAAAATTAACTGCAAGTTCACCATCTGAAAT	1	41	41	0	2	39	95122	1.14e-10	NC_034628.1	Sulfolobus islandicus rod-shaped virus 4, partial genome
Acidianus_brierleyi_DSM_1651	NZ_CP029289.2		4_4	41	TTCCGCATCCTTTGTGCTAATAATATAATTTTGTA	3	37	35	0	4	31	88571	5.32e-04	NC_034628.1	Sulfolobus islandicus rod-shaped virus 4, partial genome
Acidianus_brierleyi_DSM_1651	NZ_CP029289.2		9_52	43	TATGATTATTATGTAGACCTTTGCAGTATACTTTATCAA	5	43	39	0	4	35	89744	3.53e-06	NC_034628.1	Sulfolobus islandicus rod-shaped virus 4, partial genome
Acidianus_brierleyi_DSM_1651	NZ_CP029289.2		9_58	43	ATATAATGTTGAATTTGGTTCATATTTTATTACTAATGTTC	3	43	41	0	4	37	90244	2.73e-07	NC_034628.1	Sulfolobus islandicus rod-shaped virus 4, partial genome
Acidianus_brierleyi_DSM_1651	NZ_CP029289.2		9_28	41	CTAAATGATCTTGCCCCAACCCAATTTGCAATTTCTTTAA	1	40	40	0	4	36	90000	8.84e-07	NC_034628.1	Sulfolobus islandicus rod-shaped virus 4, partial genome
Acidianus_brierleyi_DSM_1651	NZ_CP029289.2		7_1	37	TCA-CAATATAACATATGTCAAAACTCATATTTAAAG	2	37	37	1	4	32	86486	0.005	NC_034628.1	Sulfolobus islandicus rod-shaped virus 4, partial genome
Acidianus_brierleyi_DSM_1651	NZ_CP029289.2		5_14	41	GGGACAAGCAAAACTTGAGAATTCGATAAAATTAGCTCAAA	1	41	41	0	5	36	87805	1.14e-05	NC_034628.1	Sulfolobus islandicus rod-shaped virus 4, partial genome
Acidianus_brierleyi_DSM_1651	NZ_CP029289.2		5_21	41	GGGACAAGCAAAACTTGAGAATTCGATAAAATTAGCTCAAA	1	41	41	0	5	36	87805	1.14e-05	NC_034628.1	Sulfolobus islandicus rod-shaped virus 4, partial genome
Acidianus_brierleyi_DSM_1651	NZ_CP029289.2		5_28	41	GGGACAAGCAAAACTTGAGAATTCGATAAAATTAGCTCAAA	1	41	41	0	5	36	87805	1.14e-05	NC_034628.1	Sulfolobus islandicus rod-shaped virus 4, partial genome
Acidianus_brierleyi_DSM_1651	NZ_CP029289.2		8_39	44	TCTAATATTTCCTTCAAACTTGCCATCTTTTTCGCCTAATT-AAA	1	44	45	1	5	39	86667	1.33e-05	NC_034628.1	Sulfolobus islandicus rod-shaped virus 4, partial genome
Acidianus_brierleyi_DSM_1651	NZ_CP029289.2		6_27	37	ATCTGTCATCTTGCGTAATTTGTGCAAAAAATGAGAA	1	37	37	1	1	35	94595	5.31e-08	NC_034621.1	Sulfolobus islandicus rod-shaped virus 5, partial genome
Acidianus_brierleyi_DSM_1651	NZ_CP029289.2		1_15	41	AAAAATTGTTTAAAATTAACTGCAAGTTCACCATCTGAAAT	1	41	41	0	3	38	92683	5.28e-09	NC_034621.1	Sulfolobus islandicus rod-shaped virus 5, partial genome
Acidianus_brierleyi_DSM_1651	NZ_CP029289.2		4_4	41	TTCCGCATCCTTTGTGCTAATAATATAATTTTGTA	3	37	35	0	4	31	88571	5.32e-04	NC_034621.1	Sulfolobus islandicus rod-shaped virus 5, partial genome
Acidianus_brierleyi_DSM_1651	NZ_CP029289.2		9_52	43	TATGATTATTATGTAGACCTTTGCAGTATACTTTATCAA	5	43	39	0	4	35	89744	3.53e-06	NC_034621.1	Sulfolobus islandicus rod-shaped virus 5, partial genome
Acidianus_brierleyi_DSM_1651	NZ_CP029289.2		9_58	43	ATATAATGTTGAATTTGGTTCATATTTTATTACTAATGTTC	3	43	41	0	4	37	90244	2.73e-07	NC_034621.1	Sulfolobus islandicus rod-shaped virus 5, partial genome
Acidianus_brierleyi_DSM_1651	NZ_CP029289.2		9_28	41	CTAAATGATCTTGCCCCAACCCAATTTGCAATTTCTTTAA	1	40	40	0	4	36	90000	8.84e-07	NC_034621.1	Sulfolobus islandicus rod-shaped virus 5, partial genome
Acidianus_brierleyi_DSM_1651	NZ_CP029289.2		7_1	37	TCA-CAATATAACATATGTCAAAACTCATATTTAAAG	2	37	37	1	4	32	86486	0.005	NC_034621.1	Sulfolobus islandicus rod-shaped virus 5, partial genome
Acidianus_brierleyi_DSM_1651	NZ_CP029289.2		9_1	40	AAATCTTTAAATGCTTTATGAGAAATTACGAAAAAGTG	1	38	38	0	5	33	86842	5.02e-04	NC_034621.1	Sulfolobus islandicus rod-shaped virus 5, partial genome
Acidianus_brierleyi_DSM_1651	NZ_CP029289.2		7_43	36	TAAAAGAACAATTGGAAAACTTTTTGATAGATTCAA	1	36	36	0	5	31	86111	0.005	NC_034621.1	Sulfolobus islandicus rod-shaped virus 5, partial genome
Acidianus_brierleyi_DSM_1651	NZ_CP029289.2		5_14	41	GGGACAAGCAAAACTTGAGAATTCGATAAAATTAGCTCAAA	1	41	41	0	5	36	87805	1.14e-05	NC_034621.1	Sulfolobus islandicus rod-shaped virus 5, partial genome
Acidianus_brierleyi_DSM_1651	NZ_CP029289.2		5_21	41	GGGACAAGCAAAACTTGAGAATTCGATAAAATTAGCTCAAA	1	41	41	0	5	36	87805	1.14e-05	NC_034621.1	Sulfolobus islandicus rod-shaped virus 5, partial genome
Acidianus_brierleyi_DSM_1651	NZ_CP029289.2		5_28	41	GGGACAAGCAAAACTTGAGAATTCGATAAAATTAGCTCAAA	1	41	41	0	5	36	87805	1.14e-05	NC_034621.1	Sulfolobus islandicus rod-shaped virus 5, partial genome
Acidianus_brierleyi_DSM_1651	NZ_CP029289.2		6_27	37	ATCTGTCATCTTGCGTAATTTGTGCAAAAAATGAGAA	1	37	37	0	2	35	94595	1.48e-08	NC_034627.1	Sulfolobus islandicus rod-shaped virus 6, partial genome
Acidianus_brierleyi_DSM_1651	NZ_CP029289.2		1_15	41	AAAAATTGTTTAAAATTAACTGCAAGTTCACCATCTGAAAT	1	41	41	0	3	38	92683	5.28e-09	NC_034627.1	Sulfolobus islandicus rod-shaped virus 6, partial genome
Acidianus_brierleyi_DSM_1651	NZ_CP029289.2		4_4	41	TTCCGCATCCTTTGTGCTAATAATATAATTTTGTA	3	37	35	0	4	31	88571	5.32e-04	NC_034627.1	Sulfolobus islandicus rod-shaped virus 6, partial genome
Acidianus_brierleyi_DSM_1651	NZ_CP029289.2		9_52	43	TATGATTATTATGTAGACCTTTGCAGTATACTTTATCAA	5	43	39	0	4	35	89744	3.53e-06	NC_034627.1	Sulfolobus islandicus rod-shaped virus 6, partial genome
Acidianus_brierleyi_DSM_1651	NZ_CP029289.2		9_58	43	ATATAATGTTGAATTTGGTTCATATTTTATTACTAATGTTC	3	43	41	0	4	37	90244	2.73e-07	NC_034627.1	Sulfolobus islandicus rod-shaped virus 6, partial genome
Acidianus_brierleyi_DSM_1651	NZ_CP029289.2		9_28	41	CTAAATGATCTTGCCCCAACCCAATTTGCAATTTCTTTAA	1	40	40	0	4	36	90000	8.84e-07	NC_034627.1	Sulfolobus islandicus rod-shaped virus 6, partial genome
Acidianus_brierleyi_DSM_1651	NZ_CP029289.2		7_1	37	TCA-CAATATAACATATGTCAAAACTCATATTTAAAG	2	37	37	1	4	32	86486	0.005	NC_034627.1	Sulfolobus islandicus rod-shaped virus 6, partial genome
Acidianus_brierleyi_DSM_1651	NZ_CP029289.2		9_1	40	AAATCTTTAAATGCTTTATGAGAAATTACGAAAAAGTG	1	38	38	0	5	33	86842	5.02e-04	NC_034627.1	Sulfolobus islandicus rod-shaped virus 6, partial genome
Acidianus_brierleyi_DSM_1651	NZ_CP029289.2		7_43	36	TAAAAGAACAATTGGAAAACTTTTTGATAGATTCAA	1	36	36	0	5	31	86111	0.005	NC_034627.1	Sulfolobus islandicus rod-shaped virus 6, partial genome
Acidianus_brierleyi_DSM_1651	NZ_CP029289.2		5_14	41	GGGACAAGCAAAACTTGAGAATTCGATAAAATTAGCTCAAA	1	41	41	0	5	36	87805	1.14e-05	NC_034627.1	Sulfolobus islandicus rod-shaped virus 6, partial genome
Acidianus_brierleyi_DSM_1651	NZ_CP029289.2		5_21	41	GGGACAAGCAAAACTTGAGAATTCGATAAAATTAGCTCAAA	1	41	41	0	5	36	87805	1.14e-05	NC_034627.1	Sulfolobus islandicus rod-shaped virus 6, partial genome
Acidianus_brierleyi_DSM_1651	NZ_CP029289.2		5_28	41	GGGACAAGCAAAACTTGAGAATTCGATAAAATTAGCTCAAA	1	41	41	0	5	36	87805	1.14e-05	NC_034627.1	Sulfolobus islandicus rod-shaped virus 6, partial genome
Acidianus_brierleyi_DSM_1651	NZ_CP029289.2		6_27	37	ATCTGTCATCTTGCGTAATTTGTGCAAAAAATGAGAA	1	37	37	0	2	35	94595	1.48e-08	NC_034619.1	Sulfolobus islandicus rod-shaped virus 7, partial genome
Acidianus_brierleyi_DSM_1651	NZ_CP029289.2		1_15	41	AAAAATTGTTTAAAATTAACTGCAAGTTCACCATCTGAAAT	1	41	41	0	3	38	92683	5.28e-09	NC_034619.1	Sulfolobus islandicus rod-shaped virus 7, partial genome
Acidianus_brierleyi_DSM_1651	NZ_CP029289.2		4_4	41	TTCCGCATCCTTTGTGCTAATAATATAATTTTGTA	3	37	35	0	4	31	88571	5.32e-04	NC_034619.1	Sulfolobus islandicus rod-shaped virus 7, partial genome
Acidianus_brierleyi_DSM_1651	NZ_CP029289.2		9_52	43	TATGATTATTATGTAGACCTTTGCAGTATACTTTATCA	5	42	38	0	4	34	89474	1.27e-05	NC_034619.1	Sulfolobus islandicus rod-shaped virus 7, partial genome
Acidianus_brierleyi_DSM_1651	NZ_CP029289.2		9_58	43	ATATAATGTTGAATTTGGTTCATATTTTATTACTAATGTTC	3	43	41	0	4	37	90244	2.73e-07	NC_034619.1	Sulfolobus islandicus rod-shaped virus 7, partial genome
Acidianus_brierleyi_DSM_1651	NZ_CP029289.2		9_28	41	CTAAATGATCTTGCCCCAACCCAATTTGCAATTTCTTTAA	1	40	40	0	4	36	90000	8.84e-07	NC_034619.1	Sulfolobus islandicus rod-shaped virus 7, partial genome
Acidianus_brierleyi_DSM_1651	NZ_CP029289.2		9_1	40	AAATCTTTAAATGCTTTATGAGAAATTACGAAAAAGTG	1	38	38	0	5	33	86842	5.02e-04	NC_034619.1	Sulfolobus islandicus rod-shaped virus 7, partial genome
Acidianus_brierleyi_DSM_1651	NZ_CP029289.2		7_43	36	TAAAAGAACAATTGGAAAACTTTTTGATAGATTCAA	1	36	36	0	5	31	86111	0.005	NC_034619.1	Sulfolobus islandicus rod-shaped virus 7, partial genome
Acidianus_brierleyi_DSM_1651	NZ_CP029289.2		5_14	41	GGGACAAGCAAAACTTGAGAATTCGATAAAATTAGCTCAAA	1	41	41	0	5	36	87805	1.14e-05	NC_034619.1	Sulfolobus islandicus rod-shaped virus 7, partial genome
Acidianus_brierleyi_DSM_1651	NZ_CP029289.2		5_21	41	GGGACAAGCAAAACTTGAGAATTCGATAAAATTAGCTCAAA	1	41	41	0	5	36	87805	1.14e-05	NC_034619.1	Sulfolobus islandicus rod-shaped virus 7, partial genome
Acidianus_brierleyi_DSM_1651	NZ_CP029289.2		5_28	41	GGGACAAGCAAAACTTGAGAATTCGATAAAATTAGCTCAAA	1	41	41	0	5	36	87805	1.14e-05	NC_034619.1	Sulfolobus islandicus rod-shaped virus 7, partial genome
Acidianus_brierleyi_DSM_1651	NZ_CP029289.2		8_39	44	TCTAATATTTCCTTCAAACTTGCCATCTTTTTCGCCTAATT-AAA	1	44	45	1	5	39	86667	1.33e-05	NC_034619.1	Sulfolobus islandicus rod-shaped virus 7, partial genome
Acidianus_brierleyi_DSM_1651	NZ_CP029289.2		7_1	37	TCACAATATAACATATGTCA-AAACTCATATTTAAA	2	36	36	2	2	32	88889	4.14e-04	NC_034623.1	Sulfolobus islandicus rod-shaped virus 8, partial genome
Acidianus_brierleyi_DSM_1651	NZ_CP029289.2		6_27	37	ATCTGTCATCTTGCGTAATTTGTGCAAAAAATGAGAA	1	37	37	0	2	35	94595	1.48e-08	NC_034623.1	Sulfolobus islandicus rod-shaped virus 8, partial genome
Acidianus_brierleyi_DSM_1651	NZ_CP029289.2		9_1	40	AAATCTTTAAATGCTTTATGAGAAATTACGAAAAAGTGGA	1	40	40	0	3	37	92500	1.79e-08	NC_034623.1	Sulfolobus islandicus rod-shaped virus 8, partial genome
Acidianus_brierleyi_DSM_1651	NZ_CP029289.2		4_4	41	TTTTCCGCATCCTTTGTGCTAATAATATAATTTTGTAACAT	1	41	41	0	3	38	92683	5.28e-09	NC_034623.1	Sulfolobus islandicus rod-shaped virus 8, partial genome
Acidianus_brierleyi_DSM_1651	NZ_CP029289.2		7_30	36	AAATCAATAGCTTCATCTATGTCCTGGATTGGA	4	36	33	0	4	29	87879	0.005	NC_034623.1	Sulfolobus islandicus rod-shaped virus 8, partial genome
Acidianus_brierleyi_DSM_1651	NZ_CP029289.2		7_42	35	TTAATTCCCTTTTTTCATAAAAAATATTTTTATA	1	34	34	0	4	30	88235	0.001	NC_034623.1	Sulfolobus islandicus rod-shaped virus 8, partial genome
Acidianus_brierleyi_DSM_1651	NZ_CP029289.2		9_26	41	ATTTTTTCCAGCTCCGCCACCCATTGGCATTCTTTG	2	37	36	0	5	31	86111	0.007	NC_034623.1	Sulfolobus islandicus rod-shaped virus 8, partial genome
Acidianus_brierleyi_DSM_1651	NZ_CP029289.2		5_14	41	CAAGCAAAACTTGAGAATTCGATAAAATTAGCTCAAA	5	41	37	0	5	32	86486	0.002	NC_034623.1	Sulfolobus islandicus rod-shaped virus 8, partial genome
Acidianus_brierleyi_DSM_1651	NZ_CP029289.2		5_21	41	CAAGCAAAACTTGAGAATTCGATAAAATTAGCTCAAA	5	41	37	0	5	32	86486	0.002	NC_034623.1	Sulfolobus islandicus rod-shaped virus 8, partial genome
Acidianus_brierleyi_DSM_1651	NZ_CP029289.2		5_28	41	CAAGCAAAACTTGAGAATTCGATAAAATTAGCTCAAA	5	41	37	0	5	32	86486	0.002	NC_034623.1	Sulfolobus islandicus rod-shaped virus 8, partial genome
Acidianus_brierleyi_DSM_1651	NZ_CP029289.2		9_52	43	ATTGTATGATTATTATGTAGACCTTTGCAGTATACTTTATCAA	1	43	43	0	5	38	88372	9.82e-07	NC_034623.1	Sulfolobus islandicus rod-shaped virus 8, partial genome
Acidianus_brierleyi_DSM_1651	NZ_CP029289.2		7_1	37	TCA-CAATATAACATATGTCAAAACTCATATTTAAAG	2	37	37	1	1	35	94595	5.31e-08	NC_034620.1	Sulfolobus islandicus rod-shaped virus 9, partial genome
Acidianus_brierleyi_DSM_1651	NZ_CP029289.2		6_27	37	ATCTGTCATCTTGCGTAATTTGTGCAAAAAATGAGAA	1	37	37	0	2	35	94595	1.48e-08	NC_034620.1	Sulfolobus islandicus rod-shaped virus 9, partial genome
Acidianus_brierleyi_DSM_1651	NZ_CP029289.2		9_1	40	AAATCTTTAAATGCTTTATGAGAAATTACGAAAAAGTGGA	1	40	40	0	3	37	92500	1.79e-08	NC_034620.1	Sulfolobus islandicus rod-shaped virus 9, partial genome
Acidianus_brierleyi_DSM_1651	NZ_CP029289.2		4_4	41	TTTTCCGCATCCTTTGTGCTAATAATATAATTTTGTAACAT	1	41	41	0	3	38	92683	5.28e-09	NC_034620.1	Sulfolobus islandicus rod-shaped virus 9, partial genome
Acidianus_brierleyi_DSM_1651	NZ_CP029289.2		5_6	40	TTGACGGTCTACTATTCATCTTCTGGAATTTTATAAT	4	40	37	0	4	33	89189	3.88e-05	NC_034620.1	Sulfolobus islandicus rod-shaped virus 9, partial genome
Acidianus_brierleyi_DSM_1651	NZ_CP029289.2		6_8	36	TAAAAAGAAAAGTTCCATATCTTCACATTCTCGG	3	36	34	0	4	30	88235	0.001	NC_034620.1	Sulfolobus islandicus rod-shaped virus 9, partial genome
Acidianus_brierleyi_DSM_1651	NZ_CP029289.2		7_42	35	TTAATTCCCTTTTTTCATAAAAAATATTTTTATA	1	34	34	0	4	30	88235	0.001	NC_034620.1	Sulfolobus islandicus rod-shaped virus 9, partial genome
Acidianus_brierleyi_DSM_1651	NZ_CP029289.2		9_26	41	ATTTTTTCCAGCTCCGCCACCCATTGGCATTCTTTG	2	37	36	0	5	31	86111	0.007	NC_034620.1	Sulfolobus islandicus rod-shaped virus 9, partial genome
Acidianus_brierleyi_DSM_1651	NZ_CP029289.2		5_14	41	CAAGCAAAACTTGAGAATTCGATAAAATTAGCTCAAA	5	41	37	0	5	32	86486	0.002	NC_034620.1	Sulfolobus islandicus rod-shaped virus 9, partial genome
Acidianus_brierleyi_DSM_1651	NZ_CP029289.2		5_21	41	CAAGCAAAACTTGAGAATTCGATAAAATTAGCTCAAA	5	41	37	0	5	32	86486	0.002	NC_034620.1	Sulfolobus islandicus rod-shaped virus 9, partial genome
Acidianus_brierleyi_DSM_1651	NZ_CP029289.2		5_28	41	CAAGCAAAACTTGAGAATTCGATAAAATTAGCTCAAA	5	41	37	0	5	32	86486	0.002	NC_034620.1	Sulfolobus islandicus rod-shaped virus 9, partial genome
Acidianus_brierleyi_DSM_1651	NZ_CP029289.2		4_14	44	TTAAGAAGAAAAGCTATAAATGCTGAATGAAGATGAAATT	3	42	40	0	5	35	87500	4.80e-05	NC_034620.1	Sulfolobus islandicus rod-shaped virus 9, partial genome
Acidianus_brierleyi_DSM_1651	NZ_CP029289.2		1_15	41	AAAAATTGTTTAAAATTAACTGCAAGTTCACCATCTGAAAT	1	41	41	0	5	36	87805	1.14e-05	NC_034620.1	Sulfolobus islandicus rod-shaped virus 9, partial genome
Acidianus_brierleyi_DSM_1651	NZ_CP029289.2		9_1	40	TAAA-TGCTTTATGAGAAATTACGAAAAAGTGGA	8	40	34	2	0	32	94118	3.00e-06	NC_030884.1	Sulfolobus islandicus rudivirus 3 isolate SIRV3, complete genome
Acidianus_brierleyi_DSM_1651	NZ_CP029289.2		7_1	37	TCA-CAATATAACA-TATGTCAAAACTCATATTTAAAG	2	37	38	3	2	33	86842	0.005	NC_030884.1	Sulfolobus islandicus rudivirus 3 isolate SIRV3, complete genome
Acidianus_brierleyi_DSM_1651	NZ_CP029289.2		5_14	41	GGACAAGCAAAACTTGAGAATTCGATAAAATTAGCTCAAA	2	41	40	0	4	36	90000	8.84e-07	NC_030884.1	Sulfolobus islandicus rudivirus 3 isolate SIRV3, complete genome
Acidianus_brierleyi_DSM_1651	NZ_CP029289.2		5_21	41	GGACAAGCAAAACTTGAGAATTCGATAAAATTAGCTCAAA	2	41	40	0	4	36	90000	8.84e-07	NC_030884.1	Sulfolobus islandicus rudivirus 3 isolate SIRV3, complete genome
Acidianus_brierleyi_DSM_1651	NZ_CP029289.2		5_28	41	GGACAAGCAAAACTTGAGAATTCGATAAAATTAGCTCAAA	2	41	40	0	4	36	90000	8.84e-07	NC_030884.1	Sulfolobus islandicus rudivirus 3 isolate SIRV3, complete genome
Acidianus_brierleyi_DSM_1651	NZ_CP029289.2		5_6	40	TTGACGGTCTACTATTCATCTTCTGGAATTTTATAAT	4	40	37	0	5	32	86486	0.002	NC_030884.1	Sulfolobus islandicus rudivirus 3 isolate SIRV3, complete genome
Acidianus_brierleyi_DSM_1651	NZ_CP029289.2		1_13	38	TATTATTGTTGAAAAATATTTCCAACCAACCTCTTTTG	1	38	38	0	1	37	97368	9.46e-11	NC_029103.1	Sulfolobus monocaudavirus SMV3, complete genome
Acidianus_brierleyi_DSM_1651	NZ_CP029289.2		9_11	45	TATTTTTCCATTAGCTTCCTTATGGCGTCTCTCTTAAACTCATAA	1	45	45	0	5	40	88889	8.35e-08	NC_029103.1	Sulfolobus monocaudavirus SMV3, complete genome
Acidianus_brierleyi_DSM_1651	NZ_CP029289.2		9_11	45	TATTTTTCCATTAGCTTCCTTATGGCGTCTCTCTTAAACTCAT	1	43	43	0	5	38	88372	1.08e-06	NC_029011.1	Sulfolobus monocaudavirus SMV4, complete genome
Acidianus_brierleyi_DSM_1651	NZ_CP029289.2		9_9	42	TTTATGATATCCTTTACGCTCTTTCTTTGAATTAGACCTTTT	1	42	42	0	3	39	92857	1.55e-09	NC_014099.1	Sulfolobus turreted icosahedral virus 2, complete genome
Acidianus_brierleyi_DSM_1651	NZ_CP029289.2		3_12	40	TTTCACTCAAATCGCTCTTATTCCCTTCTCCCTTCCATTG	1	40	40	0	0	40	100000	1.78e-13	NC_005892.1	Sulfolobus turreted icosahedral virus, complete genome
Acidianus_brierleyi_DSM_1651	NZ_CP029289.2		2_4	41	AGATAATTTATATGCCAGTACGCGGCAGATCTACGAATATC	1	41	41	0	2	39	95122	1.14e-10	NC_005892.1	Sulfolobus turreted icosahedral virus, complete genome
--------------------------------------
Acidianus_hospitalis_W1	NC_015518.1	33	1_28	38	ATATTGTTGAAAAATAACGGAAAACCTCTTCAGAATAT	1	38	38	0	0	38	100000	2.03e-12	NC_029316.1	Acidianus tailed spindle virus isolate 1, complete genome
Acidianus_hospitalis_W1	NC_015518.1		1_34	38	AATACCAATGAGTGAGTGAAATAGAATATATCTCCTCT	1	38	38	0	0	38	100000	2.03e-12	NC_029316.1	Acidianus tailed spindle virus isolate 1, complete genome
Acidianus_hospitalis_W1	NC_015518.1		1_40	38	ACTATTACTTTCGTTAAATTCTACTGCAGTAAGCTATC	1	38	38	0	0	38	100000	2.03e-12	NC_029316.1	Acidianus tailed spindle virus isolate 1, complete genome
Acidianus_hospitalis_W1	NC_015518.1		1_24	39	ATCTTAGCTTCAGCGTTATTTACAACGATTTTTATTTTC	1	39	39	0	0	39	100000	6.03e-13	NC_029316.1	Acidianus tailed spindle virus isolate 1, complete genome
Acidianus_hospitalis_W1	NC_015518.1		2_11	39	ATCACCGAGGTTCATGAACCTGGACGAACCTAAGTGGGA	1	39	39	0	0	39	100000	6.03e-13	NC_029316.1	Acidianus tailed spindle virus isolate 1, complete genome
Acidianus_hospitalis_W1	NC_015518.1		1_3	40	TTGCATAAACACCGCCTGCCAGTATGAGGTTATTAGCCAG	1	40	40	0	0	40	100000	1.78e-13	NC_029316.1	Acidianus tailed spindle virus isolate 1, complete genome
Acidianus_hospitalis_W1	NC_015518.1		6_3	41	AAAGATAAGAAGATTGTAATTAACGTTGCACATGATGAACC	1	41	41	0	0	41	100000	5.25e-14	NC_029316.1	Acidianus tailed spindle virus isolate 1, complete genome
Acidianus_hospitalis_W1	NC_015518.1		1_6	39	TTGTTCCGCAAGTACGTTTGTCTTGCCTTCTTATATTAC	1	39	39	0	1	38	97436	2.81e-11	NC_029316.1	Acidianus tailed spindle virus isolate 1, complete genome
Acidianus_hospitalis_W1	NC_015518.1		6_2	40	TATCTGTTACAGTATCCTTGAACTTTTCAAATCTAGT	1	37	37	0	2	35	94595	1.79e-08	NC_029316.1	Acidianus tailed spindle virus isolate 1, complete genome
Acidianus_hospitalis_W1	NC_015518.1		5_7	39	AGAAATAACTGCGCCATAAAGAAGAACAAGTATCTCAGC	1	39	39	0	2	37	94872	1.31e-09	NC_029316.1	Acidianus tailed spindle virus isolate 1, complete genome
Acidianus_hospitalis_W1	NC_015518.1		1_33	42	GTAATGAAGTCAACGACTTTTTTGGCAACTGAAAAT	6	41	36	0	4	32	88889	1.56e-04	NC_029316.1	Acidianus tailed spindle virus isolate 1, complete genome
Acidianus_hospitalis_W1	NC_015518.1		4_14	36	AAAAGGAAGGTGGAGCATACCTGGGACTACAGTGT	2	36	35	0	1	34	97143	3.82e-09	NC_029027.1	Sulfolobales virus YNP1 strain SYV1, complete genome
Acidianus_hospitalis_W1	NC_015518.1		5_4	41	ACCGTAAGGTGCTGGAGAGACGCCGAAGTAGGAAACGTA	3	41	39	0	2	37	94872	1.47e-09	NC_029027.1	Sulfolobales virus YNP1 strain SYV1, complete genome
Acidianus_hospitalis_W1	NC_015518.1		2_12	39	GACAACTCCCCTAAACTTCTGGAGTATTTGAAAGAAGC	2	39	38	0	2	36	94737	4.70e-09	NC_029027.1	Sulfolobales virus YNP1 strain SYV1, complete genome
Acidianus_hospitalis_W1	NC_015518.1		4_12	34	AACAAGGACGTATTGAACACCGTCAAGAGGGCAA	1	34	34	0	3	31	91176	2.51e-05	NC_029027.1	Sulfolobales virus YNP1 strain SYV1, complete genome
Acidianus_hospitalis_W1	NC_015518.1		1_23	39	ATGACGGTCTCAGATAA-CGGCTGTATCGTCACAACAGCA	1	39	40	2	3	35	87500	1.31e-04	NC_028992.1	Sulfolobales Virus YNP2 strain SYV2, complete genome
Acidianus_hospitalis_W1	NC_015518.1		5_3	40	GCCAACTGTGCTAATAATTCTGGTTCCGCTGTATCATA	3	40	38	0	1	37	97368	1.07e-10	NC_023585.1	Sulfolobus monocaudavirus SMV1 complete genome
Acidianus_hospitalis_W1	NC_015518.1		6_1	41	AACCAGTTGGGCAGAAA-GTTTAAATACCAGTCCG	1	34	35	1	2	32	91429	4.11e-05	NC_023585.1	Sulfolobus monocaudavirus SMV1 complete genome
Acidianus_hospitalis_W1	NC_015518.1		1_44	37	TGTGAGAAATTGAGTATAAGTTGTACAACGCGATTAA	1	37	37	0	3	34	91892	6.87e-07	NC_023585.1	Sulfolobus monocaudavirus SMV1 complete genome
Acidianus_hospitalis_W1	NC_015518.1		2_12	39	AACTCCCCTAAACTTCTGGAGTATTTGAAAGAAGC	5	39	35	0	4	31	88571	4.73e-04	NC_023585.1	Sulfolobus monocaudavirus SMV1 complete genome
Acidianus_hospitalis_W1	NC_015518.1		5_4	41	TAAGGTGCTGGAGAGACGCCGAAGTAGGAAACGTA	7	41	35	0	2	33	94286	2.46e-07	NC_029020.1	Sulfolobus monocaudavirus SMV2, complete genome
Acidianus_hospitalis_W1	NC_015518.1		5_6	42	AATCCCAACTATCCGTTCACTTTCAGTGTGATACTT-ACAGAG	1	42	43	2	3	38	88372	3.36e-06	NC_029020.1	Sulfolobus monocaudavirus SMV2, complete genome
Acidianus_hospitalis_W1	NC_015518.1		5_4	41	CCGTAAGGTGCTGGAGAGACGCCGAAGTAGGAAACGTA	4	41	38	0	2	36	94737	5.28e-09	NC_029103.1	Sulfolobus monocaudavirus SMV3, complete genome
Acidianus_hospitalis_W1	NC_015518.1		5_3	40	GCCAACTGTGCTAATAATTCTGGTTCCGCTGTATCATA	3	40	38	0	5	33	86842	5.02e-04	NC_029103.1	Sulfolobus monocaudavirus SMV3, complete genome
Acidianus_hospitalis_W1	NC_015518.1		2_12	39	GACAACTCCCCTAAACTTCTGGAGTATTTGAAAGAAGC	2	39	38	0	5	33	86842	4.73e-04	NC_029103.1	Sulfolobus monocaudavirus SMV3, complete genome
Acidianus_hospitalis_W1	NC_015518.1		1_48	39	CTATACTTCCGTTTTCATCTTTAATCCTACTTCTAACCC	1	39	39	0	0	39	100000	6.03e-13	NC_029011.1	Sulfolobus monocaudavirus SMV4, complete genome
Acidianus_hospitalis_W1	NC_015518.1		5_4	41	CCACCGTAAGGTGCTGGAGAGACGCCGAAGTAGGAAACGTA	1	41	41	0	1	40	97561	2.44e-12	NC_029011.1	Sulfolobus monocaudavirus SMV4, complete genome
Acidianus_hospitalis_W1	NC_015518.1		6_1	41	AACCAGTTGGGCAGAAAGTTTAAATACCAGTCCGCGAAGAG	1	41	41	0	1	40	97561	2.44e-12	NC_029011.1	Sulfolobus monocaudavirus SMV4, complete genome
Acidianus_hospitalis_W1	NC_015518.1		2_12	39	AACTCCCCTAAACTTCTGGAGTATTTGAAAGAAGC	5	39	35	0	2	33	94286	2.18e-07	NC_029011.1	Sulfolobus monocaudavirus SMV4, complete genome
Acidianus_hospitalis_W1	NC_015518.1		1_44	37	TGAGAAATTGAGTATAAGTTGTACAACGCGATTAA	3	37	35	0	3	32	91429	8.89e-06	NC_029011.1	Sulfolobus monocaudavirus SMV4, complete genome
Acidianus_hospitalis_W1	NC_015518.1		2_11	39	ATCACCGAGGTTCATGAACCTGGACGAACCTAAGTGGGA	1	39	39	0	5	34	87179	1.31e-04	NC_029011.1	Sulfolobus monocaudavirus SMV4, complete genome
Acidianus_hospitalis_W1	NC_015518.1		5_3	40	TAGCCAACTGTGCTAATAATTCTGGTTCCGCTGTATCATA	1	40	40	0	5	35	87500	3.88e-05	NC_029011.1	Sulfolobus monocaudavirus SMV4, complete genome
Acidianus_hospitalis_W1	NC_015518.1		5_6	42	AATCCCAACTATCCGTTCACTTTCAGTGTGATACTTACAGAG	1	42	42	0	5	37	88095	3.36e-06	NC_029011.1	Sulfolobus monocaudavirus SMV4, complete genome
--------------------------------------
Acidianus_manzaensis_YN-25	CP020477.1	6	3_62	41	CAATTGATTCCGCCATTCGACGAATTTACATCATGGCAAT	2	41	40	0	5	35	87500	4.11e-05	NC_034621.1	Sulfolobus islandicus rod-shaped virus 5, partial genome
Acidianus_manzaensis_YN-25	CP020477.1		3_62	41	CAATTGATTCCGCCATTCGACGAATTTACATCATGGCAAT	2	41	40	0	5	35	87500	4.11e-05	NC_034627.1	Sulfolobus islandicus rod-shaped virus 6, partial genome
Acidianus_manzaensis_YN-25	CP020477.1		3_62	41	CAATTGATTCCGCCATTCGACGAATTTACATCATGGCAAT	2	41	40	0	5	35	87500	4.11e-05	NC_034619.1	Sulfolobus islandicus rod-shaped virus 7, partial genome
Acidianus_manzaensis_YN-25	CP020477.1		3_46	40	GGATTATAG-CCAAATTTTGAAACAAAATGAACATTTT	2	38	38	2	2	34	89474	3.88e-05	NC_034620.1	Sulfolobus islandicus rod-shaped virus 9, partial genome
Acidianus_manzaensis_YN-25	CP020477.1		3_46	40	ATTATAGCCAAATTTTGAAACAAAATGAACATTTTGT	4	40	37	0	4	33	89189	3.88e-05	NC_030884.1	Sulfolobus islandicus rudivirus 3 isolate SIRV3, complete genome
Acidianus_manzaensis_YN-25	CP020477.1		1_2	41	TATACATCTTATACGCGATGACTGCAGGGACTATGATGAG	2	41	40	0	5	35	87500	4.11e-05	NC_001338.1	Sulfolobus virus 1 complete genome (provirus)
--------------------------------------
Acidianus_sulfidivorans_JP7	NZ_CP029288	6	4_2	41	TAGATTTTGACTATCTAGTAGTAGACAAAACTTTCAAT	4	41	38	0	5	33	86842	5.32e-04	NC_034621.1	Sulfolobus islandicus rod-shaped virus 5, partial genome
Acidianus_sulfidivorans_JP7	NZ_CP029288		4_2	41	TAGATTTTGACTATCTAGTAGTAGACAAAACTTTCAAT	4	41	38	0	5	33	86842	5.32e-04	NC_034627.1	Sulfolobus islandicus rod-shaped virus 6, partial genome
Acidianus_sulfidivorans_JP7	NZ_CP029288		4_2	41	TAGATTTTGACTATCTAGTAGTAGACAAAACTTTCAAT	4	41	38	0	5	33	86842	5.32e-04	NC_034619.1	Sulfolobus islandicus rod-shaped virus 7, partial genome
Acidianus_sulfidivorans_JP7	NZ_CP029288		4_2	41	TAGATTTTGACTATCTAGTAGTAGACAAAACTTTCAAT	4	41	38	0	5	33	86842	5.32e-04	NC_034623.1	Sulfolobus islandicus rod-shaped virus 8, partial genome
Acidianus_sulfidivorans_JP7	NZ_CP029288		4_2	41	TAGATTTTGACTATCTAGTAGTAGACAAAACTTTCAAT	4	41	38	0	5	33	86842	5.32e-04	NC_034620.1	Sulfolobus islandicus rod-shaped virus 9, partial genome
Acidianus_sulfidivorans_JP7	NZ_CP029288		6_70	40	CTAAGTTAATTCTTTTTTCTCTTCTTATTTGTTATTT	1	37	37	0	5	32	86486	0.002	NC_030884.1	Sulfolobus islandicus rudivirus 3 isolate SIRV3, complete genome
--------------------------------------
Metallosphaera_cuprina_Ar-4	NC_015435.1	2	1_91	39	ACACTGAGCTTTTTCACAGTATTATTCACTATCACA	4	39	36	0	3	33	91667	2.83e-06	NC_006268.1	Sulfolobus virus STSV1, complete genome
Metallosphaera_cuprina_Ar-4	NC_015435.1		1_91	39	ACACTGAGCTTTTTCACAGTATTATTCACTATCACA	4	39	36	0	3	33	91667	2.83e-06	NC_020077.1	Sulfolobus virus STSV2, complete genome
--------------------------------------
Metallosphaera_hakonensis_HO1-1	NZ_CP029287.2	13	1_35	38	ATCCCACCATTTGATGAATTTACATCATGGCAATGGAA	1	38	38	0	4	34	89474	9.53e-06	NC_029314.1	Acidianus rod-shaped virus 2 strain ARV2, complete genome
Metallosphaera_hakonensis_HO1-1	NZ_CP029287.2		3_22	36	CAGGACAACCCGTGCTGACAGAAGAAGACCCAATCT	1	36	36	0	5	31	86111	0.005	NC_025375.1	Stygiolobus rod-shaped virus, complete genome
Metallosphaera_hakonensis_HO1-1	NZ_CP029287.2		3_66	37	ATCTTCACCGTATAGCCGTTCTCGTAATGTATTTC	1	35	35	0	4	31	88571	4.14e-04	NC_029027.1	Sulfolobales virus YNP1 strain SYV1, complete genome
Metallosphaera_hakonensis_HO1-1	NZ_CP029287.2		1_35	38	ATCCCACCATTTGATGAATTTACATCATGGCAATGGAA	1	38	38	0	3	35	92105	2.05e-07	NC_034625.1	Sulfolobus islandicus rod-shaped virus 10, partial genome
Metallosphaera_hakonensis_HO1-1	NZ_CP029287.2		1_35	38	CCCACCATTTGATGAATTTACATCATGGCAATGGAA	3	38	36	1	1	34	94444	2.05e-07	NC_034624.1	Sulfolobus islandicus rod-shaped virus 11, partial genome
Metallosphaera_hakonensis_HO1-1	NZ_CP029287.2		1_35	38	CCCACCATTTGATGAATTTACATCATGGCAATGGAA	3	38	36	1	3	32	88889	4.43e-04	NC_034628.1	Sulfolobus islandicus rod-shaped virus 4, partial genome
Metallosphaera_hakonensis_HO1-1	NZ_CP029287.2		3_25	37	ACATCTAATTTTCCATATGCTGAGTCGAATTCAT	3	36	34	0	4	30	88235	0.001	NC_034628.1	Sulfolobus islandicus rod-shaped virus 4, partial genome
Metallosphaera_hakonensis_HO1-1	NZ_CP029287.2		1_35	38	ATCCCACCATTTGATGAATTTACATCATGGCAATGGAA	1	38	38	0	3	35	92105	2.05e-07	NC_034621.1	Sulfolobus islandicus rod-shaped virus 5, partial genome
Metallosphaera_hakonensis_HO1-1	NZ_CP029287.2		1_35	38	ATCCCACCATTTGATGAATTTACATCATGGCAATGGAA	1	38	38	0	3	35	92105	2.05e-07	NC_034627.1	Sulfolobus islandicus rod-shaped virus 6, partial genome
Metallosphaera_hakonensis_HO1-1	NZ_CP029287.2		1_35	38	ATCCCACCATTTGATGAATTTACATCATGGCAATGGAA	1	38	38	0	3	35	92105	2.05e-07	NC_034619.1	Sulfolobus islandicus rod-shaped virus 7, partial genome
Metallosphaera_hakonensis_HO1-1	NZ_CP029287.2		1_35	38	CACCATTTGATGAATTTACATCATGGCAATGGAA	5	38	34	0	3	31	91176	3.43e-05	NC_034623.1	Sulfolobus islandicus rod-shaped virus 8, partial genome
Metallosphaera_hakonensis_HO1-1	NZ_CP029287.2		1_35	38	CACCATTTGATGAATTTACATCATGGCAATGGAA	5	38	34	0	3	31	91176	3.43e-05	NC_034620.1	Sulfolobus islandicus rod-shaped virus 9, partial genome
Metallosphaera_hakonensis_HO1-1	NZ_CP029287.2		3_156	35	GTAATGTGGGAATTCGATCTTGCTAGATTCCC	3	34	32	0	1	31	96875	1.64e-07	NC_005892.1	Sulfolobus turreted icosahedral virus, complete genome
--------------------------------------
Metallosphaera_prunae_Ron12/II	NC_020247.1	25	3_79	41	AGTATCATTCAGTGGAAAGTTGTACGGTATGAGGAGTCA	1	39	39	0	4	35	89744	3.18e-06	NC_029316.1	Acidianus tailed spindle virus isolate 1, complete genome
Metallosphaera_prunae_Ron12/II	NC_020247.1		3_81	40	TGTACACTTCCTTCTTCTTAGGCAAGGTTATTTTAACCTT	1	40	40	0	5	35	87500	3.88e-05	NC_029316.1	Acidianus tailed spindle virus isolate 1, complete genome
Metallosphaera_prunae_Ron12/II	NC_020247.1		5_41	40	TCCGTAAGGGAGGGGATGAATAGCCCCCTTACAGAAACCT	1	40	40	0	5	35	87500	3.88e-05	NC_029316.1	Acidianus tailed spindle virus isolate 1, complete genome
Metallosphaera_prunae_Ron12/II	NC_020247.1		5_59	40	ATTCATGATTGCAATGACGTCACGGTCGTTTTCAT	6	40	35	0	4	31	88571	5.02e-04	NC_007409.1	Acidianus two-tailed virus, complete genome
Metallosphaera_prunae_Ron12/II	NC_020247.1		4_34	39	ACGTTAAGGCACTCCGTTATTCGTTGTTTTGGTTGAAAG	1	39	39	0	5	34	87179	1.31e-04	NC_007409.1	Acidianus two-tailed virus, complete genome
Metallosphaera_prunae_Ron12/II	NC_020247.1		5_4	41	TATTATGTAAAAACTTATATTTAAATTTTTCTCTAT	6	41	36	0	3	33	91667	3.18e-06	NC_034625.1	Sulfolobus islandicus rod-shaped virus 10, partial genome
Metallosphaera_prunae_Ron12/II	NC_020247.1		4_66	41	TTTGCTAGAAGGCATCATGCCACCAATTGCGAAATAATAA	2	41	40	0	5	35	87500	4.11e-05	NC_034625.1	Sulfolobus islandicus rod-shaped virus 10, partial genome
Metallosphaera_prunae_Ron12/II	NC_020247.1		5_5	38	TGGGAACTCCAGTAATTCACCAATTGATGGCTCCATTT	1	38	38	0	5	33	86842	4.43e-04	NC_034625.1	Sulfolobus islandicus rod-shaped virus 10, partial genome
Metallosphaera_prunae_Ron12/II	NC_020247.1		5_22	39	ACCAACATCAAGAGCGAAACCGCTATTAATTATATCATT	1	39	39	0	5	34	87179	1.31e-04	NC_034625.1	Sulfolobus islandicus rod-shaped virus 10, partial genome
Metallosphaera_prunae_Ron12/II	NC_020247.1		4_66	41	TTTTGCTAGAAGGCATCATGCCACCAATTGCGAAATAATAA	1	41	41	0	5	36	87805	1.14e-05	NC_034624.1	Sulfolobus islandicus rod-shaped virus 11, partial genome
Metallosphaera_prunae_Ron12/II	NC_020247.1		5_4	41	TACT-TATTATGTAAAAACTTATATTTAAATTTTTCTCTAT	2	41	41	1	4	36	87805	4.11e-05	NC_034628.1	Sulfolobus islandicus rod-shaped virus 4, partial genome
Metallosphaera_prunae_Ron12/II	NC_020247.1		4_66	41	TTTTGCTAGAAGGCATCATGCCACCAATTGCGAAATAATAA	1	41	41	0	5	36	87805	1.14e-05	NC_034628.1	Sulfolobus islandicus rod-shaped virus 4, partial genome
Metallosphaera_prunae_Ron12/II	NC_020247.1		5_4	41	TACT-TATTATGTAAAAACTTATATTTAAATTTTTCTCTA	2	40	40	1	4	35	87500	1.48e-04	NC_034619.1	Sulfolobus islandicus rod-shaped virus 7, partial genome
Metallosphaera_prunae_Ron12/II	NC_020247.1		5_4	41	TATTATGTAAAAACTTATATTTAAATTTTTCTCTA	6	40	35	0	2	33	94286	2.46e-07	NC_034623.1	Sulfolobus islandicus rod-shaped virus 8, partial genome
Metallosphaera_prunae_Ron12/II	NC_020247.1		4_66	41	TTTTGCTAGAAGGCATC-ATGCCACCAATTGCGAAATAATAA	1	41	42	2	4	36	85714	5.32e-04	NC_034623.1	Sulfolobus islandicus rod-shaped virus 8, partial genome
Metallosphaera_prunae_Ron12/II	NC_020247.1		5_22	39	CCAACATCAAGAGCGAAACCGCTATTAATTATATCATT	2	39	38	0	5	33	86842	4.73e-04	NC_034623.1	Sulfolobus islandicus rod-shaped virus 8, partial genome
Metallosphaera_prunae_Ron12/II	NC_020247.1		5_4	41	TATTATGTAAAAACTTATATTTAAATTTTTCTCTA	6	40	35	0	2	33	94286	2.46e-07	NC_034620.1	Sulfolobus islandicus rod-shaped virus 9, partial genome
Metallosphaera_prunae_Ron12/II	NC_020247.1		5_22	39	CCAACATCAAGAGCGAAACCGCTATTAATTATATCATT	2	39	38	0	4	34	89474	1.02e-05	NC_034620.1	Sulfolobus islandicus rod-shaped virus 9, partial genome
Metallosphaera_prunae_Ron12/II	NC_020247.1		4_66	41	TTTGCTAGAAGGCATCATGCCACCAATTGCGAAATAATAA	2	41	40	0	5	35	87500	4.11e-05	NC_034620.1	Sulfolobus islandicus rod-shaped virus 9, partial genome
Metallosphaera_prunae_Ron12/II	NC_020247.1		5_4	41	CTTAT-TATGTAAAAACTTATATTTAAATTTTTCTCTAT	4	41	39	1	2	36	92308	2.46e-07	NC_030884.1	Sulfolobus islandicus rudivirus 3 isolate SIRV3, complete genome
Metallosphaera_prunae_Ron12/II	NC_020247.1		5_41	40	TCCGTAAGGGAGGGGATGAATAGCCCCCTTACAGAAACCT	1	40	40	0	4	36	90000	8.35e-07	NC_029103.1	Sulfolobus monocaudavirus SMV3, complete genome
Metallosphaera_prunae_Ron12/II	NC_020247.1		5_26	44	ACTACTAATTCAAGAAGTGCGCCATAAGCTAGGGCTACAACTT	2	44	43	0	5	38	88372	1.03e-06	NC_014099.1	Sulfolobus turreted icosahedral virus 2, complete genome
Metallosphaera_prunae_Ron12/II	NC_020247.1		5_28	40	TTTTTTGGAGGATTATTTAACGATGTAGAGAACGCAGT	1	38	38	0	3	35	92105	2.32e-07	NC_005892.1	Sulfolobus turreted icosahedral virus, complete genome
Metallosphaera_prunae_Ron12/II	NC_020247.1		5_27	40	CTTTTAATTGTCTTAAATATTCTTTCGCTTTCGGGTCTAA	1	40	40	0	4	36	90000	8.35e-07	NC_005892.1	Sulfolobus turreted icosahedral virus, complete genome
Metallosphaera_prunae_Ron12/II	NC_020247.1		3_87	40	CATCTATAATGAGAACGCTAGTTCCCCACTTTTTCGCGTG	1	40	40	0	5	35	87500	3.88e-05	NC_005892.1	Sulfolobus turreted icosahedral virus, complete genome
--------------------------------------
Metallosphaera_sedula_DSM_5348	NC_009440.1	48	3_28	39	AGGGCTTCACTTACAAGTAAATCAGCACACCTTAT	5	39	35	0	4	31	88571	4.73e-04	NC_009884.1	Acidianus filamentous virus 2, complete genome
Metallosphaera_sedula_DSM_5348	NC_009440.1		3_11	40	TCTTAAACCGCAACCTTTTATAAAATCTTCAACTGTAA	3	40	38	0	1	37	97368	1.07e-10	NC_029314.1	Acidianus rod-shaped virus 2 strain ARV2, complete genome
Metallosphaera_sedula_DSM_5348	NC_009440.1		2_7	42	CTATGAAATTGTCGCATTCGTATGCAAAATATTTCTG	1	37	37	0	3	34	91892	9.33e-07	NC_029314.1	Acidianus rod-shaped virus 2 strain ARV2, complete genome
Metallosphaera_sedula_DSM_5348	NC_009440.1		1_146	39	TTGTCGCCCCCTATCTTCTGGCTAGGATTTTGCCA	2	36	35	0	3	32	91429	1.02e-05	NC_029314.1	Acidianus rod-shaped virus 2 strain ARV2, complete genome
Metallosphaera_sedula_DSM_5348	NC_009440.1		1_144	40	GATAAAGTTAGGAAAATGTTTGATGAAATTTACAAATATT	1	40	40	0	3	37	92500	1.79e-08	NC_029314.1	Acidianus rod-shaped virus 2 strain ARV2, complete genome
Metallosphaera_sedula_DSM_5348	NC_009440.1		3_6	42	GAGGAAAAGAAGGCTAACGCATTAAAGGCGTGGCATTTAGGG	1	42	42	0	4	38	90476	7.21e-08	NC_029314.1	Acidianus rod-shaped virus 2 strain ARV2, complete genome
Metallosphaera_sedula_DSM_5348	NC_009440.1		3_83	41	AGTATCATTCAGTGGAAAGTTGTACGGTATGAGGAGTCA	1	39	39	0	4	35	89744	3.18e-06	NC_029316.1	Acidianus tailed spindle virus isolate 1, complete genome
Metallosphaera_sedula_DSM_5348	NC_009440.1		3_81	40	TGTACACTTCCTTCTTCTTAGGCAAGGTTATTTTAACCTT	1	40	40	0	5	35	87500	3.88e-05	NC_029316.1	Acidianus tailed spindle virus isolate 1, complete genome
Metallosphaera_sedula_DSM_5348	NC_009440.1		1_112	40	CGCTGATTCAATAATGATAATGATAGTAGAAAACCTAA	1	38	38	0	0	38	100000	2.30e-12	NC_007409.1	Acidianus two-tailed virus, complete genome
Metallosphaera_sedula_DSM_5348	NC_009440.1		3_7	39	GACCCATATTTAGGAGTTATGTCAGCTATATCCAAGCA	1	38	38	0	0	38	100000	2.17e-12	NC_007409.1	Acidianus two-tailed virus, complete genome
Metallosphaera_sedula_DSM_5348	NC_009440.1		3_36	38	TATGATGTTCTCATTGTATTTGTTGAGATCATGTTTAA	1	38	38	0	0	38	100000	2.03e-12	NC_007409.1	Acidianus two-tailed virus, complete genome
Metallosphaera_sedula_DSM_5348	NC_009440.1		1_145	39	TGCTAAACCTCACAAAATACAGCTTGTATTCTCTTCTTT	1	39	39	0	0	39	100000	6.03e-13	NC_007409.1	Acidianus two-tailed virus, complete genome
Metallosphaera_sedula_DSM_5348	NC_009440.1		1_149	39	ATACTTTTCATGTATTGGTAAAGCGTAGTGTTCTGGATT	1	39	39	0	0	39	100000	6.03e-13	NC_007409.1	Acidianus two-tailed virus, complete genome
Metallosphaera_sedula_DSM_5348	NC_009440.1		1_107	40	AAAGAAGTTGAGAACAAAGAACCTTTAGTCATAAGTGAGA	1	40	40	0	0	40	100000	1.78e-13	NC_007409.1	Acidianus two-tailed virus, complete genome
Metallosphaera_sedula_DSM_5348	NC_009440.1		1_133	44	GGCACTTTCATTCCGTATTGTTCTAGCAGAGGCGCGAACACTTC	1	44	44	0	0	44	100000	1.32e-15	NC_007409.1	Acidianus two-tailed virus, complete genome
Metallosphaera_sedula_DSM_5348	NC_009440.1		3_23	39	TATATTTCGTCGCTATATCGCCCAGAAGACGTCTGA	1	36	36	0	1	35	97222	1.31e-09	NC_007409.1	Acidianus two-tailed virus, complete genome
Metallosphaera_sedula_DSM_5348	NC_009440.1		1_130	40	GATTTGGGATTAAAGACCTAAATAATGTCTCCGATCAA	1	38	38	1	1	36	94737	1.79e-08	NC_007409.1	Acidianus two-tailed virus, complete genome
Metallosphaera_sedula_DSM_5348	NC_009440.1		3_55	39	ATGGATAAAGACGAATTGAAAGAAATTATTAAGAATTTA	1	39	39	0	1	38	97436	2.81e-11	NC_007409.1	Acidianus two-tailed virus, complete genome
Metallosphaera_sedula_DSM_5348	NC_009440.1		2_11	40	TACCAATTTCTGCTAATAACGTGAACGTACTCTCGCTGAG	1	40	40	0	1	39	97500	8.29e-12	NC_007409.1	Acidianus two-tailed virus, complete genome
Metallosphaera_sedula_DSM_5348	NC_009440.1		2_23	40	CTTATGTACACACCACCTGAGCTAAGGAGTGTCTTAATCT	1	40	40	0	1	39	97500	8.29e-12	NC_007409.1	Acidianus two-tailed virus, complete genome
Metallosphaera_sedula_DSM_5348	NC_009440.1		3_12	40	CCTATAACCTAATAGCATAATATTTACTATGTCCCTCCAT	1	40	40	0	1	39	97500	8.29e-12	NC_007409.1	Acidianus two-tailed virus, complete genome
Metallosphaera_sedula_DSM_5348	NC_009440.1		3_24	40	GTTCACGAGTAAAACTGTATAAGAGTGAGGTAACAAATCT	1	40	40	0	1	39	97500	8.29e-12	NC_007409.1	Acidianus two-tailed virus, complete genome
Metallosphaera_sedula_DSM_5348	NC_009440.1		1_134	41	GAATGATTTGCCTTAGTTGGAATGGATCAATCACCACGTGT	1	41	41	0	1	40	97561	2.44e-12	NC_007409.1	Acidianus two-tailed virus, complete genome
Metallosphaera_sedula_DSM_5348	NC_009440.1		2_24	41	AAATGGGACGATGAGGGTGTTCAACAGATACAACACCACAG	1	41	41	0	1	40	97561	2.44e-12	NC_007409.1	Acidianus two-tailed virus, complete genome
Metallosphaera_sedula_DSM_5348	NC_009440.1		3_61	41	AGATGATGCACTGGCAGAGGCGACAAGAGAAAAACCAGGCT	1	41	41	0	1	40	97561	2.44e-12	NC_007409.1	Acidianus two-tailed virus, complete genome
Metallosphaera_sedula_DSM_5348	NC_009440.1		3_58	44	CCTGAGCTAAGGAGTGTCTTAATCTTATCGAAGTCGTCTGGCTT	1	44	44	0	1	43	97727	6.12e-14	NC_007409.1	Acidianus two-tailed virus, complete genome
Metallosphaera_sedula_DSM_5348	NC_009440.1		1_136	45	CTTCTAAAAAGTTTTCAAAACTATCCTCCTACTAACTAATTATTT	1	45	45	0	1	44	97778	1.78e-14	NC_007409.1	Acidianus two-tailed virus, complete genome
Metallosphaera_sedula_DSM_5348	NC_009440.1		1_109	40	CTACTGTTAGTGCTACCACTACCATGACTTGGTGGG	1	36	36	1	2	33	91667	1.08e-05	NC_007409.1	Acidianus two-tailed virus, complete genome
Metallosphaera_sedula_DSM_5348	NC_009440.1		1_119	40	TTTGCTCCAACGCTTCATTCAATTCTTCTTTACTTCT	1	37	37	0	2	35	94595	1.79e-08	NC_007409.1	Acidianus two-tailed virus, complete genome
Metallosphaera_sedula_DSM_5348	NC_009440.1		1_108	37	TACACAAAATAGTAAGTTTCCGTCGTCGGTTGTGG	1	35	35	0	2	33	94286	1.91e-07	NC_007409.1	Acidianus two-tailed virus, complete genome
Metallosphaera_sedula_DSM_5348	NC_009440.1		1_116	39	TACTCATCTTTTAGCTTTGATCTAGCGTATGCTGGCA	1	37	37	0	2	35	94595	1.69e-08	NC_007409.1	Acidianus two-tailed virus, complete genome
Metallosphaera_sedula_DSM_5348	NC_009440.1		2_14	39	AGAACAGCTGTCTTCACTGCTGACCATCGAGCGACCT	3	39	37	0	2	35	94595	1.69e-08	NC_007409.1	Acidianus two-tailed virus, complete genome
Metallosphaera_sedula_DSM_5348	NC_009440.1		3_63	38	ACAAGGACGTTTTCGTGATCCAGGTGAGCGAATACACA	1	38	38	0	2	36	94737	4.40e-09	NC_007409.1	Acidianus two-tailed virus, complete genome
Metallosphaera_sedula_DSM_5348	NC_009440.1		1_105	39	AACGATCTTGAACGTCTGAACGTCTACTGGGAGAGTGAA	1	39	39	0	2	37	94872	1.31e-09	NC_007409.1	Acidianus two-tailed virus, complete genome
Metallosphaera_sedula_DSM_5348	NC_009440.1		1_150	39	CTCTTCAGGAGAGACCGCTTCGTCCAACAGCTTTCTATA	1	39	39	0	2	37	94872	1.31e-09	NC_007409.1	Acidianus two-tailed virus, complete genome
Metallosphaera_sedula_DSM_5348	NC_009440.1		3_62	39	CAATGAATTCAGAAAACAGCTGTTCATCCTGGTTCTCAG	1	39	39	0	2	37	94872	1.31e-09	NC_007409.1	Acidianus two-tailed virus, complete genome
Metallosphaera_sedula_DSM_5348	NC_009440.1		3_35	41	CCAAAAATCGAATTCAAGGACCAAAACGTAAAACCACCTGG	1	41	41	0	2	39	95122	1.14e-10	NC_007409.1	Acidianus two-tailed virus, complete genome
Metallosphaera_sedula_DSM_5348	NC_009440.1		2_16	41	CTTCTTG-TTCTTCTCTCTGCTTTACGCCTTCTTGTTCTTC	1	40	41	3	3	35	85366	0.007	NC_007409.1	Acidianus two-tailed virus, complete genome
Metallosphaera_sedula_DSM_5348	NC_009440.1		1_73	40	ATTCATGATTGCAATGACGTCACGGTCGTTTTCAT	6	40	35	0	4	31	88571	5.02e-04	NC_007409.1	Acidianus two-tailed virus, complete genome
Metallosphaera_sedula_DSM_5348	NC_009440.1		1_110	41	TCAAGTAACACATTTAATGTGACGATTCATGTAACTAG	1	38	38	0	4	34	89474	1.14e-05	NC_007409.1	Acidianus two-tailed virus, complete genome
Metallosphaera_sedula_DSM_5348	NC_009440.1		1_124	42	TTTATACATATGTCATGTCAAGTATATAAATCTTTCTCT	1	39	39	0	4	35	89744	3.36e-06	NC_007409.1	Acidianus two-tailed virus, complete genome
Metallosphaera_sedula_DSM_5348	NC_009440.1		3_56	43	CTTTTAATCCAGCTTGTCAATGGATGCAGAATTAGAGAGGC	3	43	41	0	4	37	90244	2.73e-07	NC_007409.1	Acidianus two-tailed virus, complete genome
Metallosphaera_sedula_DSM_5348	NC_009440.1		1_123	41	CCCTAACATTAGCGCTTGAAGTAGTTTTTGAAGGCATTTGC	1	41	41	0	4	37	90244	2.46e-07	NC_007409.1	Acidianus two-tailed virus, complete genome
Metallosphaera_sedula_DSM_5348	NC_009440.1		1_139	40	AATTTAATGTTGAATTTT-CCGCCTAAACCGACTGGGGCTA	1	40	41	2	3	36	87805	3.88e-05	NC_004087.1	Sulfolobus islandicus rod-shaped virus 1, complete genome
Metallosphaera_sedula_DSM_5348	NC_009440.1		1_139	40	AATTTAATGTTGAA-TTTTCCGCCTAAACCGACTGGGGCTA	1	40	41	2	4	35	85366	0.002	NC_030884.1	Sulfolobus islandicus rudivirus 3 isolate SIRV3, complete genome
Metallosphaera_sedula_DSM_5348	NC_009440.1		3_41	39	ATGAATCAGTTTGAAAGAAGAGAAGATTG-GTTA	3	35	34	2	2	30	88235	0.006	NC_023585.1	Sulfolobus monocaudavirus SMV1 complete genome
Metallosphaera_sedula_DSM_5348	NC_009440.1		3_41	39	ATGAATCAGTTTGAAAGAAGAGAAGATTG-GTTA	3	35	34	2	1	31	91176	1.31e-04	NC_029011.1	Sulfolobus monocaudavirus SMV4, complete genome
Metallosphaera_sedula_DSM_5348	NC_009440.1		2_16	41	TGTTCTTCTCTCTGCTTTACGCCTTCTTGTTCTTCC	6	41	36	0	5	31	86111	0.007	NC_029011.1	Sulfolobus monocaudavirus SMV4, complete genome
--------------------------------------
Metallospaera_tengchongensis_Ric-A	NZ_CP049074.1	1	2_78	39	TTCCCTTGGTCTCAGATTGCATATGTAGGGATAAGAGGT	1	39	39	0	5	34	87179	1.31e-04	NC_007409.1	Acidianus two-tailed virus, complete genome
--------------------------------------
Saccharolobus_islandicus_HVE10-4	NC_017275.1	118	2_21	45	TTTAAAGCCAAA-TTCATGATATTACCAAATTGACTGAAATATTAT	1	45	46	2	2	42	91304	1.80e-09	NC_010537.1	Acidianus filamentous virus 9, complete genome
Saccharolobus_islandicus_HVE10-4	NC_017275.1		1_45	41	TCTTTCCAAGTTTGAATTTCATCAAAAATTAGACCATT	1	38	38	0	4	34	89474	1.14e-05	NC_029314.1	Acidianus rod-shaped virus 2 strain ARV2, complete genome
Saccharolobus_islandicus_HVE10-4	NC_017275.1		3_9	34	ACTTCTCTTTCTTGCTCGTCTGTCCTTATGTATT	1	34	34	0	4	30	88235	0.001	NC_029027.1	Sulfolobales virus YNP1 strain SYV1, complete genome
Saccharolobus_islandicus_HVE10-4	NC_017275.1		2_106	38	AATTAGGGGGCTAAGACACGTCCATCTAACCCATTT	3	38	36	0	2	34	94444	5.69e-08	NC_003214.2	Sulfolobus islandicus filamentous virus, complete genome
Saccharolobus_islandicus_HVE10-4	NC_017275.1		2_102	42	AGACTATAGTTATAGTTTGTGTTTGACGTAGATATCATTATC	1	42	42	0	2	40	95238	3.33e-11	NC_003214.2	Sulfolobus islandicus filamentous virus, complete genome
Saccharolobus_islandicus_HVE10-4	NC_017275.1		3_16	34	CTAATATTTTTTTCAATTTCTTTTTGTTCCTAA	1	33	33	0	3	30	90909	9.04e-05	NC_003214.2	Sulfolobus islandicus filamentous virus, complete genome
Saccharolobus_islandicus_HVE10-4	NC_017275.1		3_31	36	AAAGGAGGGATTTATGAGTTTCCTTTACTGTTGAGT	1	36	36	0	3	33	91667	2.30e-06	NC_003214.2	Sulfolobus islandicus filamentous virus, complete genome
Saccharolobus_islandicus_HVE10-4	NC_017275.1		3_24	36	AAATTTACAATTGTTAATAATTGTTTTGCAATTCT	1	35	35	0	0	35	100000	8.20e-11	NC_004087.1	Sulfolobus islandicus rod-shaped virus 1, complete genome
Saccharolobus_islandicus_HVE10-4	NC_017275.1		3_29	34	ATATCACTTTTTTGATGAAAAAATAGAAGAGT	3	34	32	0	1	31	96875	1.50e-07	NC_004087.1	Sulfolobus islandicus rod-shaped virus 1, complete genome
Saccharolobus_islandicus_HVE10-4	NC_017275.1		1_10	42	AGAACATGTAGTCTTTTTACATATTTTCTAATATAAAAATAC	1	42	42	0	1	41	97619	7.16e-13	NC_004087.1	Sulfolobus islandicus rod-shaped virus 1, complete genome
Saccharolobus_islandicus_HVE10-4	NC_017275.1		2_19	42	TTTCCGCTAAAATTTTTTAATATATAAATGTTTTTACGCCGT	1	42	42	0	1	41	97619	7.16e-13	NC_004087.1	Sulfolobus islandicus rod-shaped virus 1, complete genome
Saccharolobus_islandicus_HVE10-4	NC_017275.1		2_60	38	CAAGATGCAGAAGATTTAAAATTAATTGCTGAATT	1	35	35	0	2	33	94286	2.05e-07	NC_004087.1	Sulfolobus islandicus rod-shaped virus 1, complete genome
Saccharolobus_islandicus_HVE10-4	NC_017275.1		2_22	42	TCTATCACTATTATATATTATATATTATGACAAATTTAT	4	42	39	0	2	37	94872	1.55e-09	NC_004087.1	Sulfolobus islandicus rod-shaped virus 1, complete genome
Saccharolobus_islandicus_HVE10-4	NC_017275.1		2_52	40	TTTATTCCCTTTATCTTCAGAATTCTAGAAGCTATTTT	1	38	38	0	2	36	94737	4.99e-09	NC_004087.1	Sulfolobus islandicus rod-shaped virus 1, complete genome
Saccharolobus_islandicus_HVE10-4	NC_017275.1		3_30	35	TAATATCTAAAATTGAAAACTTCTTGCAAAATCAT	1	35	35	0	2	33	94286	1.64e-07	NC_004087.1	Sulfolobus islandicus rod-shaped virus 1, complete genome
Saccharolobus_islandicus_HVE10-4	NC_017275.1		3_32	35	TAATATCTAAAATTGAAAACTTCTTGCAAAATCAT	1	35	35	0	2	33	94286	1.64e-07	NC_004087.1	Sulfolobus islandicus rod-shaped virus 1, complete genome
Saccharolobus_islandicus_HVE10-4	NC_017275.1		3_14	36	CAATAGAAAAAATTTCATCAATAAACCAGTTTTCTG	1	36	36	0	2	34	94444	4.94e-08	NC_004087.1	Sulfolobus islandicus rod-shaped virus 1, complete genome
Saccharolobus_islandicus_HVE10-4	NC_017275.1		2_12	41	TTTAATTCAAAACTTCCGCCTCTACTAGTTAGTAAATATAA	1	41	41	0	2	39	95122	1.14e-10	NC_004087.1	Sulfolobus islandicus rod-shaped virus 1, complete genome
Saccharolobus_islandicus_HVE10-4	NC_017275.1		4_9	37	ATCTTCTTATTTCTTTCACAACTTTCACAACTTCTAA	1	37	37	0	3	34	91892	6.87e-07	NC_004087.1	Sulfolobus islandicus rod-shaped virus 1, complete genome
Saccharolobus_islandicus_HVE10-4	NC_017275.1		2_37	39	AATTCTATAAATTCTACACTTTCTACTGGAATTGAAAAT	1	39	39	0	3	36	92308	6.07e-08	NC_004087.1	Sulfolobus islandicus rod-shaped virus 1, complete genome
Saccharolobus_islandicus_HVE10-4	NC_017275.1		1_51	43	AAAATTGTAAATTATCATGTACAATTAGCAAGACATGGAATTC	1	43	43	0	3	40	93023	4.54e-10	NC_004087.1	Sulfolobus islandicus rod-shaped virus 1, complete genome
Saccharolobus_islandicus_HVE10-4	NC_017275.1		3_13	35	AAATTAAAAACAGAAGAAAGATTTCTTCATCTAAT	1	35	35	0	4	31	88571	3.55e-04	NC_004087.1	Sulfolobus islandicus rod-shaped virus 1, complete genome
Saccharolobus_islandicus_HVE10-4	NC_017275.1		2_13	40	GTAAAACCATTTTGAAATTTTGCAATTACCAAATCATCTT	1	40	40	0	4	36	90000	8.35e-07	NC_004087.1	Sulfolobus islandicus rod-shaped virus 1, complete genome
Saccharolobus_islandicus_HVE10-4	NC_017275.1		3_17	37	CTGGATTGCCATTAACTATAGAATATATGAATAATT	2	37	36	0	5	31	86111	0.005	NC_004087.1	Sulfolobus islandicus rod-shaped virus 1, complete genome
Saccharolobus_islandicus_HVE10-4	NC_017275.1		1_89	39	ATTATTGTCACAGTTTTATCTTTAACATTTAATTTTGAA	1	39	39	0	5	34	87179	1.31e-04	NC_004087.1	Sulfolobus islandicus rod-shaped virus 1, complete genome
Saccharolobus_islandicus_HVE10-4	NC_017275.1		1_45	41	TCTTTCCAAGTTTGAATTTCATCAAAAATTAGACCATTTGA	1	41	41	0	5	36	87805	1.14e-05	NC_004087.1	Sulfolobus islandicus rod-shaped virus 1, complete genome
Saccharolobus_islandicus_HVE10-4	NC_017275.1		3_30	35	TAATATCTAAAATTGAAAACTTCTTGCAAAATCAT	1	35	35	0	1	34	97143	3.52e-09	NC_034625.1	Sulfolobus islandicus rod-shaped virus 10, partial genome
Saccharolobus_islandicus_HVE10-4	NC_017275.1		3_32	35	TAATATCTAAAATTGAAAACTTCTTGCAAAATCAT	1	35	35	0	1	34	97143	3.52e-09	NC_034625.1	Sulfolobus islandicus rod-shaped virus 10, partial genome
Saccharolobus_islandicus_HVE10-4	NC_017275.1		4_9	37	TTCTTATTTCTTTCACAACTTTCACAACTTCTA	4	36	33	0	4	29	87879	0.005	NC_034625.1	Sulfolobus islandicus rod-shaped virus 10, partial genome
Saccharolobus_islandicus_HVE10-4	NC_017275.1		2_37	39	AATTCTATAAATTCTACACTTTCTACTGGAATTGAAAAT	1	39	39	0	5	34	87179	1.31e-04	NC_034625.1	Sulfolobus islandicus rod-shaped virus 10, partial genome
Saccharolobus_islandicus_HVE10-4	NC_017275.1		1_45	41	TCTTTCCAAGTTTGAATTTCATCAAAAATTAGACCATTTGA	1	41	41	0	5	36	87805	1.14e-05	NC_034625.1	Sulfolobus islandicus rod-shaped virus 10, partial genome
Saccharolobus_islandicus_HVE10-4	NC_017275.1		2_82	43	AACGACAGATCTTATTTTATTAGAAGAATTACGAAAACTGCTC	1	43	43	0	5	38	88372	9.82e-07	NC_034625.1	Sulfolobus islandicus rod-shaped virus 10, partial genome
Saccharolobus_islandicus_HVE10-4	NC_017275.1		1_45	41	TCTTTCCAAGTTTGAATTTCATCAAAAATTAGACCATT	1	38	38	0	2	36	94737	5.28e-09	NC_034624.1	Sulfolobus islandicus rod-shaped virus 11, partial genome
Saccharolobus_islandicus_HVE10-4	NC_017275.1		1_51	43	AAAATTGTAAATTATCATGTACAATTAGCAAGACATGGAAT	1	41	41	0	4	37	90244	2.73e-07	NC_034624.1	Sulfolobus islandicus rod-shaped virus 11, partial genome
Saccharolobus_islandicus_HVE10-4	NC_017275.1		3_24	36	AAATTTACAATTGTTAATAATTGTTTTGCAATTCT	1	35	35	0	0	35	100000	8.20e-11	NC_004086.1	Sulfolobus islandicus rod-shaped virus 2, complete genome
Saccharolobus_islandicus_HVE10-4	NC_017275.1		1_84	40	GTAATTTTAGAAATAAATTTTATTTCATTATAATATGGTA	1	40	40	0	0	40	100000	1.78e-13	NC_004086.1	Sulfolobus islandicus rod-shaped virus 2, complete genome
Saccharolobus_islandicus_HVE10-4	NC_017275.1		2_19	42	TTTCCGCTAAAATTTTTTAATATATAAATGTTTTTACGCCGT	1	42	42	0	0	42	100000	1.54e-14	NC_004086.1	Sulfolobus islandicus rod-shaped virus 2, complete genome
Saccharolobus_islandicus_HVE10-4	NC_017275.1		2_7	46	AGAACTTAAAAAAATGAAGAGATAAAAAGATAAATATGTCATAACT	1	46	46	0	0	46	100000	1.11e-16	NC_004086.1	Sulfolobus islandicus rod-shaped virus 2, complete genome
Saccharolobus_islandicus_HVE10-4	NC_017275.1		3_19	33	TTTTCGATCACTTATTAAGATATTTTACGTA	3	33	31	1	1	29	93548	9.04e-05	NC_004086.1	Sulfolobus islandicus rod-shaped virus 2, complete genome
Saccharolobus_islandicus_HVE10-4	NC_017275.1		3_29	34	ATATCACTTTTTTGATGAAAAAATAGAAGAGT	3	34	32	0	1	31	96875	1.50e-07	NC_004086.1	Sulfolobus islandicus rod-shaped virus 2, complete genome
Saccharolobus_islandicus_HVE10-4	NC_017275.1		2_22	42	TTCTATCACTATTATATATTATATATTATGACAAATTTAT	3	42	40	0	1	39	97500	9.26e-12	NC_004086.1	Sulfolobus islandicus rod-shaped virus 2, complete genome
Saccharolobus_islandicus_HVE10-4	NC_017275.1		2_60	38	CAAGATGCAGAAGATTTAAAATTAATTGCTGAATT	1	35	35	0	2	33	94286	2.05e-07	NC_004086.1	Sulfolobus islandicus rod-shaped virus 2, complete genome
Saccharolobus_islandicus_HVE10-4	NC_017275.1		2_37	39	AATTCTATAAATTCTACACTTTCTACTGGAATTGAAAAT	1	39	39	0	2	37	94872	1.31e-09	NC_004086.1	Sulfolobus islandicus rod-shaped virus 2, complete genome
Saccharolobus_islandicus_HVE10-4	NC_017275.1		1_10	42	AGAACATGTAGTCTTTTTACATATTTTCTAATATAAAAATAC	1	42	42	0	2	40	95238	3.33e-11	NC_004086.1	Sulfolobus islandicus rod-shaped virus 2, complete genome
Saccharolobus_islandicus_HVE10-4	NC_017275.1		1_45	41	TCTTTCCAAGTTTGAATTTCATCAAAAATTAGACCATT	1	38	38	0	3	35	92105	2.46e-07	NC_004086.1	Sulfolobus islandicus rod-shaped virus 2, complete genome
Saccharolobus_islandicus_HVE10-4	NC_017275.1		3_30	35	TAATATCTAAAATTGAAAACTTCTTGCAAAATCAT	1	35	35	0	3	32	91429	7.62e-06	NC_004086.1	Sulfolobus islandicus rod-shaped virus 2, complete genome
Saccharolobus_islandicus_HVE10-4	NC_017275.1		3_32	35	TAATATCTAAAATTGAAAACTTCTTGCAAAATCAT	1	35	35	0	3	32	91429	7.62e-06	NC_004086.1	Sulfolobus islandicus rod-shaped virus 2, complete genome
Saccharolobus_islandicus_HVE10-4	NC_017275.1		3_14	36	CAATAGAAAAAATTTCATCAATAAACCAGTTTTCTG	1	36	36	0	3	33	91667	2.30e-06	NC_004086.1	Sulfolobus islandicus rod-shaped virus 2, complete genome
Saccharolobus_islandicus_HVE10-4	NC_017275.1		4_9	37	ATCTTCTTATTTCTTTCACAACTTTCACAACTTCTAA	1	37	37	0	3	34	91892	6.87e-07	NC_004086.1	Sulfolobus islandicus rod-shaped virus 2, complete genome
Saccharolobus_islandicus_HVE10-4	NC_017275.1		2_13	40	GTAAAACCATTTTGAAATTTTGCAATTACCAAATCATCTT	1	40	40	0	3	37	92500	1.79e-08	NC_004086.1	Sulfolobus islandicus rod-shaped virus 2, complete genome
Saccharolobus_islandicus_HVE10-4	NC_017275.1		2_82	43	AACGACAGATCTTATTTTATTAGAAGAATTACGAAAACTGCTC	1	43	43	0	3	40	93023	4.54e-10	NC_004086.1	Sulfolobus islandicus rod-shaped virus 2, complete genome
Saccharolobus_islandicus_HVE10-4	NC_017275.1		2_111	45	ATTCTAAAATAAGCATACATTTGGTATCGTTTTGCATCTT	1	40	40	0	4	36	90000	1.08e-06	NC_004086.1	Sulfolobus islandicus rod-shaped virus 2, complete genome
Saccharolobus_islandicus_HVE10-4	NC_017275.1		1_70	40	ATATAAACTACATAGTTACTTAAATTCTGAAGAATTAT	1	38	38	0	4	34	89474	1.08e-05	NC_004086.1	Sulfolobus islandicus rod-shaped virus 2, complete genome
Saccharolobus_islandicus_HVE10-4	NC_017275.1		1_51	43	AAAATTGTAAATTATCATGTACAATTAGCAAGACATGGAATTC	1	43	43	0	4	39	90698	2.11e-08	NC_004086.1	Sulfolobus islandicus rod-shaped virus 2, complete genome
Saccharolobus_islandicus_HVE10-4	NC_017275.1		2_2	41	AAATTTAATTTTAAATTCATAACCGTTAGCGTCACCATT	3	41	39	0	5	34	87179	1.48e-04	NC_004086.1	Sulfolobus islandicus rod-shaped virus 2, complete genome
Saccharolobus_islandicus_HVE10-4	NC_017275.1		3_17	37	CTGGATTGCCATTAACTATAGAATATATGAATAATT	2	37	36	0	5	31	86111	0.005	NC_004086.1	Sulfolobus islandicus rod-shaped virus 2, complete genome
Saccharolobus_islandicus_HVE10-4	NC_017275.1		2_52	40	TTTATTCCCTTTATCTTCAGAATTCTAGAAGCTATTTTAT	1	40	40	0	5	35	87500	3.88e-05	NC_004086.1	Sulfolobus islandicus rod-shaped virus 2, complete genome
Saccharolobus_islandicus_HVE10-4	NC_017275.1		2_12	41	TTTAATTCAAAACTTCCGCCTCTACTAGTTAGTAAATATAA	1	41	41	0	5	36	87805	1.14e-05	NC_004086.1	Sulfolobus islandicus rod-shaped virus 2, complete genome
Saccharolobus_islandicus_HVE10-4	NC_017275.1		1_51	43	AAAATTGTAAATTATCATGTACAATTAGCAAGACATGGAAT	1	41	41	0	4	37	90244	2.73e-07	NC_034628.1	Sulfolobus islandicus rod-shaped virus 4, partial genome
Saccharolobus_islandicus_HVE10-4	NC_017275.1		3_30	35	TAATATCTAAAATTGAAAACTTCTTGCAAAATCAT	1	35	35	0	4	31	88571	3.55e-04	NC_034621.1	Sulfolobus islandicus rod-shaped virus 5, partial genome
Saccharolobus_islandicus_HVE10-4	NC_017275.1		3_32	35	TAATATCTAAAATTGAAAACTTCTTGCAAAATCAT	1	35	35	0	4	31	88571	3.55e-04	NC_034621.1	Sulfolobus islandicus rod-shaped virus 5, partial genome
Saccharolobus_islandicus_HVE10-4	NC_017275.1		1_70	40	ATATAAACTACATAGTTACTTAAATTCTGAAGAATTATCC	1	40	40	0	4	36	90000	8.35e-07	NC_034621.1	Sulfolobus islandicus rod-shaped virus 5, partial genome
Saccharolobus_islandicus_HVE10-4	NC_017275.1		1_45	41	TCTTTCCAAGTTTGAATTTCATCAAAAATTAGACCATTTGA	1	41	41	0	5	36	87805	1.14e-05	NC_034621.1	Sulfolobus islandicus rod-shaped virus 5, partial genome
Saccharolobus_islandicus_HVE10-4	NC_017275.1		3_30	35	TAATATCTAAAATTGAAAACTTCTTGCAAAATCAT	1	35	35	0	4	31	88571	3.55e-04	NC_034627.1	Sulfolobus islandicus rod-shaped virus 6, partial genome
Saccharolobus_islandicus_HVE10-4	NC_017275.1		3_32	35	TAATATCTAAAATTGAAAACTTCTTGCAAAATCAT	1	35	35	0	4	31	88571	3.55e-04	NC_034627.1	Sulfolobus islandicus rod-shaped virus 6, partial genome
Saccharolobus_islandicus_HVE10-4	NC_017275.1		1_70	40	ATATAAACTACATAGTTACTTAAATTCTGAAGAATTATCC	1	40	40	0	4	36	90000	8.35e-07	NC_034627.1	Sulfolobus islandicus rod-shaped virus 6, partial genome
Saccharolobus_islandicus_HVE10-4	NC_017275.1		1_45	41	TCTTTCCAAGTTTGAATTTCATCAAAAATTAGACCATTTGA	1	41	41	0	5	36	87805	1.14e-05	NC_034627.1	Sulfolobus islandicus rod-shaped virus 6, partial genome
Saccharolobus_islandicus_HVE10-4	NC_017275.1		3_30	35	TAATATCTAAAATTGAAAACTTCTTGCAAAATCAT	1	35	35	0	4	31	88571	3.55e-04	NC_034619.1	Sulfolobus islandicus rod-shaped virus 7, partial genome
Saccharolobus_islandicus_HVE10-4	NC_017275.1		3_32	35	TAATATCTAAAATTGAAAACTTCTTGCAAAATCAT	1	35	35	0	4	31	88571	3.55e-04	NC_034619.1	Sulfolobus islandicus rod-shaped virus 7, partial genome
Saccharolobus_islandicus_HVE10-4	NC_017275.1		1_70	40	ATATAAACTACATAGTTACTTAAATTCTGAAGAATTATCC	1	40	40	0	4	36	90000	8.35e-07	NC_034619.1	Sulfolobus islandicus rod-shaped virus 7, partial genome
Saccharolobus_islandicus_HVE10-4	NC_017275.1		1_45	41	TCTTTCCAAGTTTGAATTTCATCAAAAATTAGACCATTTGA	1	41	41	0	5	36	87805	1.14e-05	NC_034619.1	Sulfolobus islandicus rod-shaped virus 7, partial genome
Saccharolobus_islandicus_HVE10-4	NC_017275.1		3_30	35	TAATATCTAAAATTGAAAACTTCTTGCAAAATCAT	1	35	35	0	1	34	97143	3.52e-09	NC_034623.1	Sulfolobus islandicus rod-shaped virus 8, partial genome
Saccharolobus_islandicus_HVE10-4	NC_017275.1		3_32	35	TAATATCTAAAATTGAAAACTTCTTGCAAAATCAT	1	35	35	0	1	34	97143	3.52e-09	NC_034623.1	Sulfolobus islandicus rod-shaped virus 8, partial genome
Saccharolobus_islandicus_HVE10-4	NC_017275.1		4_9	37	TTCTTATTTCTTTCACAACTTTCACAACTTCTA	4	36	33	0	4	29	87879	0.005	NC_034623.1	Sulfolobus islandicus rod-shaped virus 8, partial genome
Saccharolobus_islandicus_HVE10-4	NC_017275.1		2_12	41	TTAA-TTCAAAACTTCCGCCTCTACTAGTTAGTAAATATAA	2	41	41	1	4	36	87805	4.11e-05	NC_034623.1	Sulfolobus islandicus rod-shaped virus 8, partial genome
Saccharolobus_islandicus_HVE10-4	NC_017275.1		2_37	39	AATTCTATAAATTCTACACTTTCTACTGGAATTGAAAAT	1	39	39	0	5	34	87179	1.31e-04	NC_034623.1	Sulfolobus islandicus rod-shaped virus 8, partial genome
Saccharolobus_islandicus_HVE10-4	NC_017275.1		1_45	41	TCTTTCCAAGTTTGAATTTCATCAAAAATTAGACCATTTGA	1	41	41	0	5	36	87805	1.14e-05	NC_034623.1	Sulfolobus islandicus rod-shaped virus 8, partial genome
Saccharolobus_islandicus_HVE10-4	NC_017275.1		3_30	35	TAATATCTAAAATTGAAAACTTCTTGCAAAATCAT	1	35	35	0	1	34	97143	3.52e-09	NC_034620.1	Sulfolobus islandicus rod-shaped virus 9, partial genome
Saccharolobus_islandicus_HVE10-4	NC_017275.1		3_32	35	TAATATCTAAAATTGAAAACTTCTTGCAAAATCAT	1	35	35	0	1	34	97143	3.52e-09	NC_034620.1	Sulfolobus islandicus rod-shaped virus 9, partial genome
Saccharolobus_islandicus_HVE10-4	NC_017275.1		4_9	37	TTCTTATTTCTTTCACAACTTTCACAACTTCTA	4	36	33	0	4	29	87879	0.005	NC_034620.1	Sulfolobus islandicus rod-shaped virus 9, partial genome
Saccharolobus_islandicus_HVE10-4	NC_017275.1		2_12	41	TTTAATTCAAAACTTCCGCCTCTACTAGTTAGTAAATATAA	1	41	41	0	4	37	90244	2.46e-07	NC_034620.1	Sulfolobus islandicus rod-shaped virus 9, partial genome
Saccharolobus_islandicus_HVE10-4	NC_017275.1		2_37	39	AATTCTATAAATTCTACACTTTCTACTGGAATTGAAAAT	1	39	39	0	5	34	87179	1.31e-04	NC_034620.1	Sulfolobus islandicus rod-shaped virus 9, partial genome
Saccharolobus_islandicus_HVE10-4	NC_017275.1		1_45	41	TCTTTCCAAGTTTGAATTTCATCAAAAATTAGACCATTTGA	1	41	41	0	5	36	87805	1.14e-05	NC_034620.1	Sulfolobus islandicus rod-shaped virus 9, partial genome
Saccharolobus_islandicus_HVE10-4	NC_017275.1		2_19	42	GCTAAAATTTTTTAATATATAAATGTTTTTACGCCGT	6	42	37	0	0	37	100000	9.26e-12	NC_030884.1	Sulfolobus islandicus rudivirus 3 isolate SIRV3, complete genome
Saccharolobus_islandicus_HVE10-4	NC_017275.1		3_24	36	AAATTTACAATTGTTAATAATTGTTTTGCAATTCTT	1	36	36	0	0	36	100000	2.28e-11	NC_030884.1	Sulfolobus islandicus rudivirus 3 isolate SIRV3, complete genome
Saccharolobus_islandicus_HVE10-4	NC_017275.1		2_22	42	CTATCACTATTATATATTATATATTATGACAAATTTAT	5	42	38	0	1	37	97368	1.20e-10	NC_030884.1	Sulfolobus islandicus rudivirus 3 isolate SIRV3, complete genome
Saccharolobus_islandicus_HVE10-4	NC_017275.1		3_29	34	ATATCACTTTTTTGATGAAAAAATAGAAGAGT	3	34	32	0	1	31	96875	1.50e-07	NC_030884.1	Sulfolobus islandicus rudivirus 3 isolate SIRV3, complete genome
Saccharolobus_islandicus_HVE10-4	NC_017275.1		3_14	36	ATAGAAAAAATTTCATCAATAAACCAGTTTTCTG	3	36	34	0	1	33	97059	1.37e-08	NC_030884.1	Sulfolobus islandicus rudivirus 3 isolate SIRV3, complete genome
Saccharolobus_islandicus_HVE10-4	NC_017275.1		3_17	37	CTGGATTGCCATTAACTATAGAATATATGAATAATT	2	37	36	0	2	34	94444	5.31e-08	NC_030884.1	Sulfolobus islandicus rudivirus 3 isolate SIRV3, complete genome
Saccharolobus_islandicus_HVE10-4	NC_017275.1		3_12	35	ATTAGAAATTAAGAAGAAAAAAACAAAACTTAACT	1	35	35	0	2	33	94286	1.64e-07	NC_030884.1	Sulfolobus islandicus rudivirus 3 isolate SIRV3, complete genome
Saccharolobus_islandicus_HVE10-4	NC_017275.1		2_37	39	AATTCTATAAATTCTACACTTTCTACTGGAATTGAAAAT	1	39	39	0	2	37	94872	1.31e-09	NC_030884.1	Sulfolobus islandicus rudivirus 3 isolate SIRV3, complete genome
Saccharolobus_islandicus_HVE10-4	NC_017275.1		2_13	40	GTAAAACCATTTTGAAATTTTGCAATTACCAAATCATCTT	1	40	40	0	2	38	95000	3.86e-10	NC_030884.1	Sulfolobus islandicus rudivirus 3 isolate SIRV3, complete genome
Saccharolobus_islandicus_HVE10-4	NC_017275.1		2_12	41	TTTAATTCAAAACTTCCGCCTCTACTAGTTAGTAAATATAA	1	41	41	0	2	39	95122	1.14e-10	NC_030884.1	Sulfolobus islandicus rudivirus 3 isolate SIRV3, complete genome
Saccharolobus_islandicus_HVE10-4	NC_017275.1		2_82	43	AACGACAGATCTTATTTTATTAGAAGAATTACGAAAACTGCTC	1	43	43	0	2	41	95349	9.75e-12	NC_030884.1	Sulfolobus islandicus rudivirus 3 isolate SIRV3, complete genome
Saccharolobus_islandicus_HVE10-4	NC_017275.1		3_23	36	CTTTTTGCTTTGATCTTAAACTTAACTTTATTTG	1	34	34	0	3	31	91176	2.97e-05	NC_030884.1	Sulfolobus islandicus rudivirus 3 isolate SIRV3, complete genome
Saccharolobus_islandicus_HVE10-4	NC_017275.1		3_19	33	CATTTTCGATCACTTATTAAGATATTTTACGTA	1	33	33	0	3	30	90909	9.04e-05	NC_030884.1	Sulfolobus islandicus rudivirus 3 isolate SIRV3, complete genome
Saccharolobus_islandicus_HVE10-4	NC_017275.1		3_30	35	TAATATCTAAAATTGAAAACTTCTTGCAAAATCAT	1	35	35	0	3	32	91429	7.62e-06	NC_030884.1	Sulfolobus islandicus rudivirus 3 isolate SIRV3, complete genome
Saccharolobus_islandicus_HVE10-4	NC_017275.1		3_32	35	TAATATCTAAAATTGAAAACTTCTTGCAAAATCAT	1	35	35	0	3	32	91429	7.62e-06	NC_030884.1	Sulfolobus islandicus rudivirus 3 isolate SIRV3, complete genome
Saccharolobus_islandicus_HVE10-4	NC_017275.1		4_9	37	ATCTTCTTATTTCTTTCACAACTTTCACAACTTCTAA	1	37	37	0	3	34	91892	6.87e-07	NC_030884.1	Sulfolobus islandicus rudivirus 3 isolate SIRV3, complete genome
Saccharolobus_islandicus_HVE10-4	NC_017275.1		1_70	40	ATATAAACTACATAGTTACTTAAATTCTGAAGAATTATCC	1	40	40	0	3	37	92500	1.79e-08	NC_030884.1	Sulfolobus islandicus rudivirus 3 isolate SIRV3, complete genome
Saccharolobus_islandicus_HVE10-4	NC_017275.1		1_84	40	GTAATTTTAGAAATAAATTTTATTTCATTATAATATGG	1	38	38	0	4	34	89474	1.08e-05	NC_030884.1	Sulfolobus islandicus rudivirus 3 isolate SIRV3, complete genome
Saccharolobus_islandicus_HVE10-4	NC_017275.1		1_89	39	ATTATTGTCACAGTTTTATCTTTAACATTTAATTTTGAA	1	39	39	0	4	35	89744	2.83e-06	NC_030884.1	Sulfolobus islandicus rudivirus 3 isolate SIRV3, complete genome
Saccharolobus_islandicus_HVE10-4	NC_017275.1		2_20	39	TCAGTCCCGCTAGAAACAATTACATAGTCCATAGCTCCA	1	39	39	0	4	35	89744	2.83e-06	NC_030884.1	Sulfolobus islandicus rudivirus 3 isolate SIRV3, complete genome
Saccharolobus_islandicus_HVE10-4	NC_017275.1		2_52	40	TTTATTCCCTTTATCTTCAGAATTCTAGAAGCTATTTT	1	38	38	0	5	33	86842	5.02e-04	NC_030884.1	Sulfolobus islandicus rudivirus 3 isolate SIRV3, complete genome
Saccharolobus_islandicus_HVE10-4	NC_017275.1		3_25	37	TTTCTACGCTGGATTGCCAGACACCTCACTTATAAA	2	37	36	0	5	31	86111	0.005	NC_030884.1	Sulfolobus islandicus rudivirus 3 isolate SIRV3, complete genome
Saccharolobus_islandicus_HVE10-4	NC_017275.1		1_45	41	TCTTTCCAAGTTTGAATTTCATCAAAAATTAGACCATTTGA	1	41	41	0	5	36	87805	1.14e-05	NC_030884.1	Sulfolobus islandicus rudivirus 3 isolate SIRV3, complete genome
Saccharolobus_islandicus_HVE10-4	NC_017275.1		1_86	41	TTTTAAAATATTTGAAGTGAGGAAAATTGGAACCTTCAATT	1	41	41	1	5	35	85366	0.002	NC_030884.1	Sulfolobus islandicus rudivirus 3 isolate SIRV3, complete genome
Saccharolobus_islandicus_HVE10-4	NC_017275.1		2_16	40	AGTGCTGTCATCAA--ATGA-AAAAAGAAGACTGACTTTATAA	1	40	43	4	2	37	86047	5.02e-04	NC_009986.1	Sulfolobus spindle-shaped virus 4, complete genome
Saccharolobus_islandicus_HVE10-4	NC_017275.1		1_4	40	CTGTTGTATCAGGCACACTAACACAAACGCAATTCGT	1	37	37	0	2	35	94595	1.79e-08	NC_011217.1	Sulfolobus spindle-shaped virus 5, complete genome
Saccharolobus_islandicus_HVE10-4	NC_017275.1		2_88	39	GATAACAAAATCTTCAGGATTCATAAAATCAAAATGGT	2	39	38	3	1	34	89474	1.31e-04	NC_013587.1	Sulfolobus spindle-shaped virus 6, complete genome
Saccharolobus_islandicus_HVE10-4	NC_017275.1		1_28	40	ACGTCAAAACGATAATAGTTCTTTTTATCTTCATCTTGGT	1	40	40	0	1	39	97500	8.29e-12	NC_013587.1	Sulfolobus spindle-shaped virus 6, complete genome
Saccharolobus_islandicus_HVE10-4	NC_017275.1		2_16	40	TCATCAAATGAAAAAAGAAGAC-TGACTTTATAA	8	40	34	1	3	30	88235	0.006	NC_013587.1	Sulfolobus spindle-shaped virus 6, complete genome
Saccharolobus_islandicus_HVE10-4	NC_017275.1		2_58	43	TCAGTTAATAACAGTTTTTGGATTGATGATAATGCCAAATTTC	1	43	43	1	5	37	86047	1.64e-04	NC_013587.1	Sulfolobus spindle-shaped virus 6, complete genome
Saccharolobus_islandicus_HVE10-4	NC_017275.1		1_46	40	TAAACGGTGGGATTAATGTAACGGATCCCCAAAG	7	40	34	0	3	31	91176	3.88e-05	NC_013588.1	Sulfolobus spindle-shaped virus 7, complete genome
Saccharolobus_islandicus_HVE10-4	NC_017275.1		2_38	38	GCTGGACGTAAAAAAGATGCTGCTATGTCTATACC	4	38	35	0	0	35	100000	9.46e-11	NC_014099.1	Sulfolobus turreted icosahedral virus 2, complete genome
Saccharolobus_islandicus_HVE10-4	NC_017275.1		1_23	39	GCGCTATCCCGAAAAGTCCACCACCTAGCGCTCCTAA	1	37	37	0	5	32	86486	0.002	NC_014099.1	Sulfolobus turreted icosahedral virus 2, complete genome
Saccharolobus_islandicus_HVE10-4	NC_017275.1		1_6	40	TTTCCGGTTCCTTCAACACTTTCAGAATTTCACTCAG	1	37	37	0	4	33	89189	3.88e-05	NC_001338.1	Sulfolobus virus 1 complete genome (provirus)
Saccharolobus_islandicus_HVE10-4	NC_017275.1		2_16	40	TCATC-A-AATGAAAAAAGAAGACTGACTTTATAA	8	40	35	2	1	32	91429	3.88e-05	NC_005265.1	Sulfolobus virus 2, complete genome
--------------------------------------
Saccharolobus_islandicus_LAL141	NC_021058.1	88	1_15	42	AAAGATCCATTTTTGCCCTAACGACACTAGACTAATCAG	3	41	39	1	4	34	87179	5.62e-04	NC_029316.1	Acidianus tailed spindle virus isolate 1, complete genome
Saccharolobus_islandicus_LAL141	NC_021058.1		1_36	39	GCGTAAAGGATGAAGGCGAACGGCATATTGGCTACTG	3	39	37	0	5	32	86486	0.002	NC_028992.1	Sulfolobales Virus YNP2 strain SYV2, complete genome
Saccharolobus_islandicus_LAL141	NC_021058.1		1_7	40	TAGAAGATGTGCAACAGTTATGTACACAGTATTGTACAAA	1	40	40	0	5	35	87500	3.88e-05	NC_003214.2	Sulfolobus islandicus filamentous virus, complete genome
Saccharolobus_islandicus_LAL141	NC_021058.1		5_1	37	AAAAAGTCATTCTTTTTTTTATAATCCAAGAGATAAT	1	37	37	0	0	37	100000	6.83e-12	NC_004087.1	Sulfolobus islandicus rod-shaped virus 1, complete genome
Saccharolobus_islandicus_LAL141	NC_021058.1		1_76	45	CTATTGAATCAATTAAAGATACTACAGTAACTGGAATAAATGCAT	1	45	45	0	0	45	100000	3.83e-16	NC_004087.1	Sulfolobus islandicus rod-shaped virus 1, complete genome
Saccharolobus_islandicus_LAL141	NC_021058.1		2_88	39	TTTTAAAGAGGCCACTTTTTATTCCTAGTCTGAAA	5	39	35	0	1	34	97143	4.70e-09	NC_004087.1	Sulfolobus islandicus rod-shaped virus 1, complete genome
Saccharolobus_islandicus_LAL141	NC_021058.1		5_6	39	AATTTAGAAAGTAGGAGAAAAGAACAATCTATAGA	3	37	35	0	1	34	97143	4.70e-09	NC_004087.1	Sulfolobus islandicus rod-shaped virus 1, complete genome
Saccharolobus_islandicus_LAL141	NC_021058.1		4_25	33	AATTAAAAATCATATAATTCATTATAAAAACAT	1	33	33	0	1	32	96970	4.18e-08	NC_004087.1	Sulfolobus islandicus rod-shaped virus 1, complete genome
Saccharolobus_islandicus_LAL141	NC_021058.1		5_7	33	ACTGGAGCTTTTGCAATAACTTTTCCATAAAAT	1	33	33	0	1	32	96970	4.18e-08	NC_004087.1	Sulfolobus islandicus rod-shaped virus 1, complete genome
Saccharolobus_islandicus_LAL141	NC_021058.1		4_9	36	TTGCAATTTTATCAGTTTCTGCTACTTCAACTCCTA	1	36	36	0	1	35	97222	1.06e-09	NC_004087.1	Sulfolobus islandicus rod-shaped virus 1, complete genome
Saccharolobus_islandicus_LAL141	NC_021058.1		2_58	40	TCTGAATTATTGAATTTATACATAAATTACTATCAACATT	1	40	40	0	1	39	97500	8.29e-12	NC_004087.1	Sulfolobus islandicus rod-shaped virus 1, complete genome
Saccharolobus_islandicus_LAL141	NC_021058.1		5_2	38	ATAA-TCAGAAATCATAAAATAGA-GAAAAATGCAAACTC	1	38	40	4	1	35	87500	4.43e-04	NC_004087.1	Sulfolobus islandicus rod-shaped virus 1, complete genome
Saccharolobus_islandicus_LAL141	NC_021058.1		3_23	34	CATTTTGTAGCAGAGTTTGGATACAATAGTAGAG	1	34	34	0	2	32	94118	5.40e-07	NC_004087.1	Sulfolobus islandicus rod-shaped virus 1, complete genome
Saccharolobus_islandicus_LAL141	NC_021058.1		3_2	35	ATAATATGGCAAATTGGCACTAAAATATTGAGAAT	1	35	35	0	2	33	94286	1.64e-07	NC_004087.1	Sulfolobus islandicus rod-shaped virus 1, complete genome
Saccharolobus_islandicus_LAL141	NC_021058.1		4_21	36	AATTCTGTATTCAAATTTGATTTTTTCTTTTGTTCT	1	36	36	0	2	34	94444	4.94e-08	NC_004087.1	Sulfolobus islandicus rod-shaped virus 1, complete genome
Saccharolobus_islandicus_LAL141	NC_021058.1		1_51	39	AAATTTTTTAAATATTTTTTTCAGTATCTCCATATTTAT	1	39	39	1	2	36	92308	2.18e-07	NC_004087.1	Sulfolobus islandicus rod-shaped virus 1, complete genome
Saccharolobus_islandicus_LAL141	NC_021058.1		4_16	35	CAAAGGTACGCGAAATGGCAAGCTAAGTTT	6	35	30	0	3	27	90000	0.005	NC_004087.1	Sulfolobus islandicus rod-shaped virus 1, complete genome
Saccharolobus_islandicus_LAL141	NC_021058.1		4_18	35	AAGTGGAGATGGAACTGTCGATAAACTAATTTG	1	33	33	0	3	30	90909	9.86e-05	NC_004087.1	Sulfolobus islandicus rod-shaped virus 1, complete genome
Saccharolobus_islandicus_LAL141	NC_021058.1		2_63	41	GAGAAA-TTAAGAAATGATGGTTTTGAAGTGTTATGGACACT	1	41	42	2	3	37	88095	1.14e-05	NC_004087.1	Sulfolobus islandicus rod-shaped virus 1, complete genome
Saccharolobus_islandicus_LAL141	NC_021058.1		1_4	44	TCTGTATCCATCTTTTGTGAATCATATCCAAAAGCTTG	1	38	38	0	4	34	89474	1.33e-05	NC_004087.1	Sulfolobus islandicus rod-shaped virus 1, complete genome
Saccharolobus_islandicus_LAL141	NC_021058.1		5_11	36	AATCTCTCTTTTTTGACCATTTTCATCATAATAAA	1	35	35	0	4	31	88571	3.84e-04	NC_004087.1	Sulfolobus islandicus rod-shaped virus 1, complete genome
Saccharolobus_islandicus_LAL141	NC_021058.1		1_21	41	AAATATTGGTATCGTTTTGCATCCTTTTCGAAAAGGAATAG	1	41	41	0	4	37	90244	2.46e-07	NC_004087.1	Sulfolobus islandicus rod-shaped virus 1, complete genome
Saccharolobus_islandicus_LAL141	NC_021058.1		2_3	46	TTTCTAATTTGCAAATTAATAGATA-TGAAAAACCAAAACTTTTA	3	46	45	2	5	38	84444	6.80e-04	NC_004087.1	Sulfolobus islandicus rod-shaped virus 1, complete genome
Saccharolobus_islandicus_LAL141	NC_021058.1		2_39	42	AGGTTTTGGATTAAAGGTTGCTAGAGCATTAAATAGGATTGG	1	42	42	0	5	37	88095	3.36e-06	NC_004087.1	Sulfolobus islandicus rod-shaped virus 1, complete genome
Saccharolobus_islandicus_LAL141	NC_021058.1		4_21	36	TTCTGTATTCAAATTTGATTTTTTCTTTTGTTCT	3	36	34	2	1	31	91176	1.07e-04	NC_034625.1	Sulfolobus islandicus rod-shaped virus 10, partial genome
Saccharolobus_islandicus_LAL141	NC_021058.1		2_63	41	AAA-TTAAGAAATGATGGTTTTGAAGTGTTATGGACACT	4	41	39	1	4	34	87179	5.32e-04	NC_034625.1	Sulfolobus islandicus rod-shaped virus 10, partial genome
Saccharolobus_islandicus_LAL141	NC_021058.1		3_30	33	AAATGTCGGGCCAGTTGCTCAACAAAATTTCCA	1	33	33	0	4	29	87879	0.004	NC_034625.1	Sulfolobus islandicus rod-shaped virus 10, partial genome
Saccharolobus_islandicus_LAL141	NC_021058.1		2_39	42	AGGTTTTGGATTAAAGGTTGCTAGAGCATTAAATAG	1	36	36	0	5	31	86111	0.007	NC_034625.1	Sulfolobus islandicus rod-shaped virus 10, partial genome
Saccharolobus_islandicus_LAL141	NC_021058.1		5_3	35	TACCATTTTTCCACCTCTATTCTCTATAAA	6	35	30	0	0	30	100000	4.56e-08	NC_004086.1	Sulfolobus islandicus rod-shaped virus 2, complete genome
Saccharolobus_islandicus_LAL141	NC_021058.1		4_9	36	AATTTTATCAGTTTCTGCTACTTCAACTCCTA	5	36	32	0	1	31	96875	1.77e-07	NC_004086.1	Sulfolobus islandicus rod-shaped virus 2, complete genome
Saccharolobus_islandicus_LAL141	NC_021058.1		5_6	39	AAATTTAGAAAGTAGGAGAAAAGAACAATCTATAGA	2	37	36	0	1	35	97222	1.31e-09	NC_004086.1	Sulfolobus islandicus rod-shaped virus 2, complete genome
Saccharolobus_islandicus_LAL141	NC_021058.1		1_51	39	AAATTTTTTAAATATTTTTTTCAGTATCTCCATATTTAT	1	39	39	1	1	37	94872	4.70e-09	NC_004086.1	Sulfolobus islandicus rod-shaped virus 2, complete genome
Saccharolobus_islandicus_LAL141	NC_021058.1		3_10	35	TATTCCGTAAAATTCCATAAGTTCTTTTAATA	3	34	32	1	2	29	90625	0.001	NC_004086.1	Sulfolobus islandicus rod-shaped virus 2, complete genome
Saccharolobus_islandicus_LAL141	NC_021058.1		5_7	33	ACTGGAGCTTTTGCAATAACTTTTCCATAAAAT	1	33	33	0	2	31	93939	1.94e-06	NC_004086.1	Sulfolobus islandicus rod-shaped virus 2, complete genome
Saccharolobus_islandicus_LAL141	NC_021058.1		4_20	36	ATAAATAATAATTGTCCATAACTATAATTTGCAAAA	1	36	36	0	2	34	94444	4.94e-08	NC_004086.1	Sulfolobus islandicus rod-shaped virus 2, complete genome
Saccharolobus_islandicus_LAL141	NC_021058.1		5_2	38	ATAATCAGAAATCATAAAATAGAGAAAAATGCAAACTC	1	38	38	0	2	36	94737	4.40e-09	NC_004086.1	Sulfolobus islandicus rod-shaped virus 2, complete genome
Saccharolobus_islandicus_LAL141	NC_021058.1		2_98	41	TGTCTAGCTAATTGTAAATGATAATTAATAACTTTTGGATA	1	41	41	0	2	39	95122	1.14e-10	NC_004086.1	Sulfolobus islandicus rod-shaped virus 2, complete genome
Saccharolobus_islandicus_LAL141	NC_021058.1		1_4	44	TCTGTATCCATCTTTTGTGAATCATATCCAAAAGCTTG	1	38	38	0	3	35	92105	2.87e-07	NC_004086.1	Sulfolobus islandicus rod-shaped virus 2, complete genome
Saccharolobus_islandicus_LAL141	NC_021058.1		3_13	33	TGTATTATCGGGAAGATCAAACAATATATTT	3	33	31	0	3	28	90323	0.001	NC_004086.1	Sulfolobus islandicus rod-shaped virus 2, complete genome
Saccharolobus_islandicus_LAL141	NC_021058.1		3_2	35	ATAATATGGCAAATTGGCACTAAAATATTGAGAAT	1	35	35	0	3	32	91429	7.62e-06	NC_004086.1	Sulfolobus islandicus rod-shaped virus 2, complete genome
Saccharolobus_islandicus_LAL141	NC_021058.1		4_18	35	AAGTGGAGATGGAACTGTCGATAAACTAATTTGTA	1	35	35	0	3	32	91429	7.62e-06	NC_004086.1	Sulfolobus islandicus rod-shaped virus 2, complete genome
Saccharolobus_islandicus_LAL141	NC_021058.1		5_16	35	ATGTCTATGCTTGGGCTACTGGAAAATGCACAGTT	1	35	35	0	3	32	91429	7.62e-06	NC_004086.1	Sulfolobus islandicus rod-shaped virus 2, complete genome
Saccharolobus_islandicus_LAL141	NC_021058.1		5_1	37	AAAAAGTCATTCTTTTTTTTATAATCCAAGAGATAAT	1	37	37	0	3	34	91892	6.87e-07	NC_004086.1	Sulfolobus islandicus rod-shaped virus 2, complete genome
Saccharolobus_islandicus_LAL141	NC_021058.1		2_3	46	TAT-TTC-TAATTTGCAAATTAATAGATATGAAAAACCAAAACTTTTA	1	46	48	2	3	43	89583	6.75e-09	NC_004086.1	Sulfolobus islandicus rod-shaped virus 2, complete genome
Saccharolobus_islandicus_LAL141	NC_021058.1		2_16	40	TTTGGCGGGTAAGTTCTCATTCTCATAAAGTTCCACGC	1	38	38	0	4	34	89474	1.08e-05	NC_004086.1	Sulfolobus islandicus rod-shaped virus 2, complete genome
Saccharolobus_islandicus_LAL141	NC_021058.1		4_25	33	AATTAAAAATCATATAATTCATTATAAAAACAT	1	33	33	0	4	29	87879	0.004	NC_004086.1	Sulfolobus islandicus rod-shaped virus 2, complete genome
Saccharolobus_islandicus_LAL141	NC_021058.1		4_16	35	ATTCGCAAAGGTACGCGAAATGGCAAGCTAAGTTT	1	35	35	0	4	31	88571	3.55e-04	NC_004086.1	Sulfolobus islandicus rod-shaped virus 2, complete genome
Saccharolobus_islandicus_LAL141	NC_021058.1		2_63	41	GAGAAATTAAGAAATGATGGTTTTGAAGTGTTATGGAC	1	38	38	0	5	33	86842	5.32e-04	NC_004086.1	Sulfolobus islandicus rod-shaped virus 2, complete genome
Saccharolobus_islandicus_LAL141	NC_021058.1		4_21	36	AATTCTGTATTCAAATTTGATTTTTTCTTTTGTTCT	1	36	36	0	5	31	86111	0.005	NC_004086.1	Sulfolobus islandicus rod-shaped virus 2, complete genome
Saccharolobus_islandicus_LAL141	NC_021058.1		2_58	40	TCTGAATTATTGAATTTATACATAAATTACTATCAACATT	1	40	40	0	5	35	87500	3.88e-05	NC_004086.1	Sulfolobus islandicus rod-shaped virus 2, complete genome
Saccharolobus_islandicus_LAL141	NC_021058.1		1_4	44	TCCATCTTTTG-TGAATCATATCCAAAAGCTTGCAATA	7	43	38	2	3	33	86842	0.002	NC_034623.1	Sulfolobus islandicus rod-shaped virus 8, partial genome
Saccharolobus_islandicus_LAL141	NC_021058.1		3_30	33	AAATGTCGGGCCAGTTGCTCAACAAAATTTCCA	1	33	33	0	4	29	87879	0.004	NC_034623.1	Sulfolobus islandicus rod-shaped virus 8, partial genome
Saccharolobus_islandicus_LAL141	NC_021058.1		1_86	41	GTCAATAGTATAGTTTCTTTAAGATGATCTTTCACTTC	1	38	38	0	5	33	86842	5.32e-04	NC_034623.1	Sulfolobus islandicus rod-shaped virus 8, partial genome
Saccharolobus_islandicus_LAL141	NC_021058.1		1_4	44	TCCATCTTTTG-TGAATCATATCCAAAAGCTTGCAATA	7	43	38	2	3	33	86842	0.002	NC_034620.1	Sulfolobus islandicus rod-shaped virus 9, partial genome
Saccharolobus_islandicus_LAL141	NC_021058.1		3_30	33	AAATGTCGGGCCAGTTGCTCAACAAAATTTCCA	1	33	33	0	4	29	87879	0.004	NC_034620.1	Sulfolobus islandicus rod-shaped virus 9, partial genome
Saccharolobus_islandicus_LAL141	NC_021058.1		1_86	41	GTCAATAGTATAGTTTCTTTAAGATGATCTTTCACTTC	1	38	38	0	5	33	86842	5.32e-04	NC_034620.1	Sulfolobus islandicus rod-shaped virus 9, partial genome
Saccharolobus_islandicus_LAL141	NC_021058.1		2_39	42	AGGTTTTGGATTAAAGGTTGCTAGAGCATTAAATAGGATTGG	1	42	42	1	5	36	85714	5.62e-04	NC_034620.1	Sulfolobus islandicus rod-shaped virus 9, partial genome
Saccharolobus_islandicus_LAL141	NC_021058.1		5_8	37	ATGAATTTTATGAGTTGACAAAAGATAAAAAATT	1	34	34	0	0	34	100000	3.18e-10	NC_030884.1	Sulfolobus islandicus rudivirus 3 isolate SIRV3, complete genome
Saccharolobus_islandicus_LAL141	NC_021058.1		5_1	37	AAAAAGTCATTCTTTTTTTTATAATCCAAGAGATAAT	1	37	37	0	0	37	100000	6.83e-12	NC_030884.1	Sulfolobus islandicus rudivirus 3 isolate SIRV3, complete genome
Saccharolobus_islandicus_LAL141	NC_021058.1		3_2	35	ATAATATGGCAAATTGGCACTAAAATATTGAGAAT	1	35	35	0	1	34	97143	3.52e-09	NC_030884.1	Sulfolobus islandicus rudivirus 3 isolate SIRV3, complete genome
Saccharolobus_islandicus_LAL141	NC_021058.1		4_9	36	TTGCAATTTTATCAGTTTCTGCTACTTCAACTCCTA	1	36	36	0	1	35	97222	1.06e-09	NC_030884.1	Sulfolobus islandicus rudivirus 3 isolate SIRV3, complete genome
Saccharolobus_islandicus_LAL141	NC_021058.1		1_51	39	AAATTTTTTAAATATTTTTTTCAGTATCTCCATATTTAT	1	39	39	1	1	37	94872	4.70e-09	NC_030884.1	Sulfolobus islandicus rudivirus 3 isolate SIRV3, complete genome
Saccharolobus_islandicus_LAL141	NC_021058.1		1_4	44	TCTGTATCCATCTTTTGTGAATCATATCCAAAAGCTTGCAATAG	1	44	44	0	1	43	97727	6.12e-14	NC_030884.1	Sulfolobus islandicus rudivirus 3 isolate SIRV3, complete genome
Saccharolobus_islandicus_LAL141	NC_021058.1		5_6	39	AAATTTAGAAAGTAGGAGAAAAGAACAATCTATAGA	2	37	36	0	2	34	94444	6.07e-08	NC_030884.1	Sulfolobus islandicus rudivirus 3 isolate SIRV3, complete genome
Saccharolobus_islandicus_LAL141	NC_021058.1		4_16	35	ATTCGCAAAGGTACGCGAAATGGCAAGCTAAGTTT	1	35	35	0	2	33	94286	1.64e-07	NC_030884.1	Sulfolobus islandicus rudivirus 3 isolate SIRV3, complete genome
Saccharolobus_islandicus_LAL141	NC_021058.1		4_18	35	AAGTGGAGATGGAACTGTCGATAAACTAATTTGTA	1	35	35	0	2	33	94286	1.64e-07	NC_030884.1	Sulfolobus islandicus rudivirus 3 isolate SIRV3, complete genome
Saccharolobus_islandicus_LAL141	NC_021058.1		4_21	36	AATTCTGTATTCAAATTTGATTTTTTCTTTTGTT	1	34	34	1	3	30	88235	0.005	NC_030884.1	Sulfolobus islandicus rudivirus 3 isolate SIRV3, complete genome
Saccharolobus_islandicus_LAL141	NC_021058.1		2_63	41	GAGAAATT-AAGAAATGATGGTTTTGAAGTGTTATGGAC	1	38	39	2	3	34	87179	5.32e-04	NC_030884.1	Sulfolobus islandicus rudivirus 3 isolate SIRV3, complete genome
Saccharolobus_islandicus_LAL141	NC_021058.1		4_5	34	GCATATGGTTGATATTTTTTTGCATCCTTTTCA	2	34	33	0	3	30	90909	9.04e-05	NC_030884.1	Sulfolobus islandicus rudivirus 3 isolate SIRV3, complete genome
Saccharolobus_islandicus_LAL141	NC_021058.1		1_76	45	CTATTGAATCAATTAAAGATACTACAGTAACTGGAATAAATGCAT	1	45	45	0	3	42	93333	3.86e-11	NC_030884.1	Sulfolobus islandicus rudivirus 3 isolate SIRV3, complete genome
Saccharolobus_islandicus_LAL141	NC_021058.1		1_75	45	AACTTTTGATAATGCAGATTCAATAGATACTTCAACTTAT	1	40	40	0	4	36	90000	1.08e-06	NC_030884.1	Sulfolobus islandicus rudivirus 3 isolate SIRV3, complete genome
Saccharolobus_islandicus_LAL141	NC_021058.1		3_30	33	AAATGTCGGGCCAGTTGCTCAACAAAATTTCCA	1	33	33	0	4	29	87879	0.004	NC_030884.1	Sulfolobus islandicus rudivirus 3 isolate SIRV3, complete genome
Saccharolobus_islandicus_LAL141	NC_021058.1		4_3	36	ATAAATAGATATGGTTTTAAATTTGAAAAATAGAAA	1	36	36	0	4	32	88889	1.07e-04	NC_030884.1	Sulfolobus islandicus rudivirus 3 isolate SIRV3, complete genome
Saccharolobus_islandicus_LAL141	NC_021058.1		2_88	39	ATTTTTTTAAAGAGGCCACTTTTTATTCCTAGTCTGAAA	1	39	39	0	4	35	89744	2.83e-06	NC_030884.1	Sulfolobus islandicus rudivirus 3 isolate SIRV3, complete genome
Saccharolobus_islandicus_LAL141	NC_021058.1		2_98	41	TGTCTAGCTAATTGTAAATGATAATTAATAACTTTTGGATA	1	41	41	0	4	37	90244	2.46e-07	NC_030884.1	Sulfolobus islandicus rudivirus 3 isolate SIRV3, complete genome
Saccharolobus_islandicus_LAL141	NC_021058.1		2_58	40	TCTGAATTATTGAATTTATACATAAATTACTATCAACATT	1	40	40	0	5	35	87500	3.88e-05	NC_030884.1	Sulfolobus islandicus rudivirus 3 isolate SIRV3, complete genome
Saccharolobus_islandicus_LAL141	NC_021058.1		2_39	42	AGGTTTTGGATTAAAGGTTGCTAGAGCATTAAATAGGATTGG	1	42	42	0	5	37	88095	3.36e-06	NC_030884.1	Sulfolobus islandicus rudivirus 3 isolate SIRV3, complete genome
Saccharolobus_islandicus_LAL141	NC_021058.1		1_1	41	AGGCCGGCATTAGGGGG-ACATCCCCTAAAACCCC	8	41	35	1	2	32	91429	4.11e-05	NC_009986.1	Sulfolobus spindle-shaped virus 4, complete genome
Saccharolobus_islandicus_LAL141	NC_021058.1		2_105	41	GCTTAAGAATAACGCCTTTTCTACTTTCTCTTTGT	5	39	35	0	4	31	88571	5.32e-04	NC_011217.1	Sulfolobus spindle-shaped virus 5, complete genome
Saccharolobus_islandicus_LAL141	NC_021058.1		1_10	45	TATAAACCTTTCTATCTTTCAATCTCTCTTTC-TCAATCTATCAAT	1	45	46	1	5	40	86957	3.89e-06	NC_013587.1	Sulfolobus spindle-shaped virus 6, complete genome
Saccharolobus_islandicus_LAL141	NC_021058.1		1_1	41	CTTGGGAGGCCGGCATTAGGGGGACATCCCCTAAAACCCC	2	41	40	0	2	38	95000	4.08e-10	NC_013588.1	Sulfolobus spindle-shaped virus 7, complete genome
Saccharolobus_islandicus_LAL141	NC_021058.1		2_64	39	ATAATTACTTCCGTGTAGCTATCAAGAAGATTAT	6	39	34	0	1	33	97059	1.69e-08	NC_014099.1	Sulfolobus turreted icosahedral virus 2, complete genome
Saccharolobus_islandicus_LAL141	NC_021058.1		2_13	39	TAGACTCTAGCGTAGACTTTAAAATAAAAGAGAGGTGAT	1	39	39	0	1	38	97436	2.81e-11	NC_014099.1	Sulfolobus turreted icosahedral virus 2, complete genome
Saccharolobus_islandicus_LAL141	NC_021058.1		1_2	40	ACTTTCTCTTCGTTTTGTGCCGCTTCTTTCAACTTTA	1	37	37	0	3	34	91892	8.35e-07	NC_014099.1	Sulfolobus turreted icosahedral virus 2, complete genome
Saccharolobus_islandicus_LAL141	NC_021058.1		2_13	39	TAGACTCTAGCGTAGACTTTAAAA-TAAA-AGAG	1	32	34	2	2	30	88235	0.006	NC_005892.1	Sulfolobus turreted icosahedral virus, complete genome
Saccharolobus_islandicus_LAL141	NC_021058.1		2_38	40	TTATAAAAATTCAAAATGTATACAACCATTCAGCATACAA	1	40	40	0	1	39	97500	8.29e-12	NC_005265.1	Sulfolobus virus 2, complete genome
Saccharolobus_islandicus_LAL141	NC_021058.1		1_10	45	TATAAACCTTTCTATCTTTCAATCTCTCTTTCTCAATCTATCAAT	1	45	45	0	1	44	97778	1.78e-14	NC_005265.1	Sulfolobus virus 2, complete genome
Saccharolobus_islandicus_LAL141	NC_021058.1		1_1	41	CTTGGGAGGCCGGCATTAGGGGGACATCCCCTAAAACCCC	2	41	40	0	2	38	95000	4.08e-10	NC_005265.1	Sulfolobus virus 2, complete genome
--------------------------------------
Saccharolobus_islandicus_L.D.8.5	NC_013769.1	133	4_23	36	TCTACAACTACATAATCAAAATCTAATTCTTCT	4	36	33	0	3	30	90909	1.07e-04	NC_029314.1	Acidianus rod-shaped virus 2 strain ARV2, complete genome
Saccharolobus_islandicus_L.D.8.5	NC_013769.1		3_6	46	ATTTTGAGGGAGAAGTGAAAAAAATTAATAAAAAGTTTAC	7	46	40	1	5	34	85000	0.009	NC_029314.1	Acidianus rod-shaped virus 2 strain ARV2, complete genome
Saccharolobus_islandicus_L.D.8.5	NC_013769.1		4_36	36	TATTACGATAAAAATCACGGACAAAAATGGAAAATT	1	36	36	0	5	31	86111	0.005	NC_029314.1	Acidianus rod-shaped virus 2 strain ARV2, complete genome
Saccharolobus_islandicus_L.D.8.5	NC_013769.1		1_3	41	GCATATGTTGCGAACATGGCTGTGTCTTCAAACCCGTTC	3	41	39	0	5	34	87179	1.48e-04	NC_029316.1	Acidianus tailed spindle virus isolate 1, complete genome
Saccharolobus_islandicus_L.D.8.5	NC_013769.1		4_27	36	TTTCTGCATCATTTGATCCTCATTTAATTGCAAA	1	34	34	0	3	31	91176	2.97e-05	NC_025375.1	Stygiolobus rod-shaped virus, complete genome
Saccharolobus_islandicus_L.D.8.5	NC_013769.1		2_38	40	AAGCCCGACCCCTTCGCCCCCCTTTTCATAATAG	7	40	34	0	4	30	88235	5.02e-04	NC_029027.1	Sulfolobales virus YNP1 strain SYV1, complete genome
Saccharolobus_islandicus_L.D.8.5	NC_013769.1		2_12	42	TTCGGCTCCCAATCCTTAGGTATAATACCCCTCTCTTCAA	3	42	40	0	5	35	87500	4.34e-05	NC_029027.1	Sulfolobales virus YNP1 strain SYV1, complete genome
Saccharolobus_islandicus_L.D.8.5	NC_013769.1		3_29	42	CTAATGCAGAAACATCAGCTATATCGTTAAAGAACTGTTG	2	41	40	0	5	35	87500	4.34e-05	NC_029027.1	Sulfolobales virus YNP1 strain SYV1, complete genome
Saccharolobus_islandicus_L.D.8.5	NC_013769.1		3_40	44	TACCGGTAGCCCGCTCCTCTCATCTACGATGAGTACGGCATTAT	1	44	44	0	5	39	88636	2.87e-07	NC_029027.1	Sulfolobales virus YNP1 strain SYV1, complete genome
Saccharolobus_islandicus_L.D.8.5	NC_013769.1		2_22	41	ATTGAACAGAAATGCGGTGAGGCTGTTTGAGCCTACAA	4	41	38	1	1	36	94737	1.90e-08	NC_028992.1	Sulfolobales Virus YNP2 strain SYV2, complete genome
Saccharolobus_islandicus_L.D.8.5	NC_013769.1		2_99	42	CGGTAGCCCGCTCCTCTCATCAACAATGAGTACGGC	5	40	36	0	4	32	88889	1.56e-04	NC_028992.1	Sulfolobales Virus YNP2 strain SYV2, complete genome
Saccharolobus_islandicus_L.D.8.5	NC_013769.1		3_45	36	CTTTTAGTCCTAGTTTTATTGCAATCATGTCAACAA	1	36	36	0	4	32	88889	1.07e-04	NC_028992.1	Sulfolobales Virus YNP2 strain SYV2, complete genome
Saccharolobus_islandicus_L.D.8.5	NC_013769.1		2_38	40	GTTTACAAGCCCGACCCCTTCGCCCCCCTTTTCATAATAG	1	40	40	0	5	35	87500	3.88e-05	NC_028992.1	Sulfolobales Virus YNP2 strain SYV2, complete genome
Saccharolobus_islandicus_L.D.8.5	NC_013769.1		2_68	41	TCCACGAATAAGGGATGGCTCCATTCGTCGTAACGGAACGA	1	41	41	0	2	39	95122	1.14e-10	NC_003214.2	Sulfolobus islandicus filamentous virus, complete genome
Saccharolobus_islandicus_L.D.8.5	NC_013769.1		1_7	41	TTTCCATTCTCCATTTGTCTCAACTTTATCACAAA	7	41	35	0	4	31	88571	5.32e-04	NC_004087.1	Sulfolobus islandicus rod-shaped virus 1, complete genome
Saccharolobus_islandicus_L.D.8.5	NC_013769.1		4_21	36	TTCGTTTTTTGAACAATATAGATCAAAAGTTTC	1	33	33	0	4	29	87879	0.005	NC_004087.1	Sulfolobus islandicus rod-shaped virus 1, complete genome
Saccharolobus_islandicus_L.D.8.5	NC_013769.1		4_22	36	TTCGTTTTTTGAACAATATAGATCAAAAGTTTC	1	33	33	0	4	29	87879	0.005	NC_004087.1	Sulfolobus islandicus rod-shaped virus 1, complete genome
Saccharolobus_islandicus_L.D.8.5	NC_013769.1		3_12	42	GCATTTCCTAAGTTTATGGGTACTTTGCCTACTTTATA	3	40	38	0	5	33	86842	5.62e-04	NC_004087.1	Sulfolobus islandicus rod-shaped virus 1, complete genome
Saccharolobus_islandicus_L.D.8.5	NC_013769.1		4_2	36	TTTATGAACTTTTGAATAATCTAGCTTTTTATTCGT	1	36	36	0	5	31	86111	0.005	NC_004087.1	Sulfolobus islandicus rod-shaped virus 1, complete genome
Saccharolobus_islandicus_L.D.8.5	NC_013769.1		4_23	36	TTATCTACAACTACATAATCAAAATCTAATTCTTCT	1	36	36	0	5	31	86111	0.005	NC_004087.1	Sulfolobus islandicus rod-shaped virus 1, complete genome
Saccharolobus_islandicus_L.D.8.5	NC_013769.1		4_36	36	TATTACGATAAAAATCACGGACAAAAATGGAAAATT	1	36	36	0	5	31	86111	0.005	NC_004087.1	Sulfolobus islandicus rod-shaped virus 1, complete genome
Saccharolobus_islandicus_L.D.8.5	NC_013769.1		4_39	36	TTTTCGCCTCTAAATAAAAAGAACTTTGAATATTTC	1	36	36	0	5	31	86111	0.005	NC_004087.1	Sulfolobus islandicus rod-shaped virus 1, complete genome
Saccharolobus_islandicus_L.D.8.5	NC_013769.1		4_7	36	AATTTTCCACTTTTGCCCGTGATTTTTGTCATAATA	1	36	36	0	5	31	86111	0.005	NC_004087.1	Sulfolobus islandicus rod-shaped virus 1, complete genome
Saccharolobus_islandicus_L.D.8.5	NC_013769.1		2_31	42	TTTTGCATATCTTTGACTGTATGATCTAGGTGTTCTTCCTTT	1	42	42	0	2	40	95238	3.33e-11	NC_034625.1	Sulfolobus islandicus rod-shaped virus 10, partial genome
Saccharolobus_islandicus_L.D.8.5	NC_013769.1		4_23	36	TATCTACAACTACATAATCAAAATCTAATTCTTC	2	35	34	0	3	31	91176	2.97e-05	NC_034625.1	Sulfolobus islandicus rod-shaped virus 10, partial genome
Saccharolobus_islandicus_L.D.8.5	NC_013769.1		4_1	36	TAATAGCATCATATGTAGTTGGAGAAGTAGTACAT	2	36	35	0	4	31	88571	3.84e-04	NC_034625.1	Sulfolobus islandicus rod-shaped virus 10, partial genome
Saccharolobus_islandicus_L.D.8.5	NC_013769.1		3_68	44	ACTTGTGCAAATCCAAATTCGTCTTGATTCATGCAAAAATTATT	1	44	44	0	4	40	90909	6.16e-09	NC_034625.1	Sulfolobus islandicus rod-shaped virus 10, partial genome
Saccharolobus_islandicus_L.D.8.5	NC_013769.1		4_36	36	TATTACGATAAAAATCACGGACAAAAATGGAAAATT	1	36	36	0	5	31	86111	0.005	NC_034625.1	Sulfolobus islandicus rod-shaped virus 10, partial genome
Saccharolobus_islandicus_L.D.8.5	NC_013769.1		3_76	39	ATTATTTTCTTTGCCCCTTTAAGCAAAAAATATAATGCA	1	39	39	0	5	34	87179	1.31e-04	NC_034625.1	Sulfolobus islandicus rod-shaped virus 10, partial genome
Saccharolobus_islandicus_L.D.8.5	NC_013769.1		4_23	36	TTATCTACAACTACATAATCAAAATCTAATTCTTCT	1	36	36	0	1	35	97222	1.06e-09	NC_034624.1	Sulfolobus islandicus rod-shaped virus 11, partial genome
Saccharolobus_islandicus_L.D.8.5	NC_013769.1		4_31	34	TTTGAAACAAATGCCTCTAAG-CCATTTAATTCAA	1	34	35	2	1	32	91429	2.51e-05	NC_034624.1	Sulfolobus islandicus rod-shaped virus 11, partial genome
Saccharolobus_islandicus_L.D.8.5	NC_013769.1		4_21	36	TTCGTTTTTTGAACAATATAGATCAAAAGTT	1	31	31	0	2	29	93548	2.97e-05	NC_034624.1	Sulfolobus islandicus rod-shaped virus 11, partial genome
Saccharolobus_islandicus_L.D.8.5	NC_013769.1		4_22	36	TTCGTTTTTTGAACAATATAGATCAAAAGTT	1	31	31	0	2	29	93548	2.97e-05	NC_034624.1	Sulfolobus islandicus rod-shaped virus 11, partial genome
Saccharolobus_islandicus_L.D.8.5	NC_013769.1		2_7	39	TAAATCTAGGAAATGCTGAAAGTGAGCTTAGAAAATTA	2	39	38	0	2	36	94737	4.70e-09	NC_034624.1	Sulfolobus islandicus rod-shaped virus 11, partial genome
Saccharolobus_islandicus_L.D.8.5	NC_013769.1		4_19	31	TATGAAATTCCTGCATTATCATTTTATCAAT	1	31	31	0	2	29	93548	2.06e-05	NC_034624.1	Sulfolobus islandicus rod-shaped virus 11, partial genome
Saccharolobus_islandicus_L.D.8.5	NC_013769.1		2_31	42	TTTTGCATATCTTTGACTGTATGATCTAGGTGTTCTTCCTTT	1	42	42	0	2	40	95238	3.33e-11	NC_034624.1	Sulfolobus islandicus rod-shaped virus 11, partial genome
Saccharolobus_islandicus_L.D.8.5	NC_013769.1		3_107	42	TTCAACTGTTTTCATTTT-TCTTTCACAATACTATCTA	6	42	38	1	4	33	86842	0.002	NC_034624.1	Sulfolobus islandicus rod-shaped virus 11, partial genome
Saccharolobus_islandicus_L.D.8.5	NC_013769.1		4_7	36	ATTTTCCACTTTTGCCCGTGATTTTTGTCATAATA	2	36	35	0	4	31	88571	3.84e-04	NC_034624.1	Sulfolobus islandicus rod-shaped virus 11, partial genome
Saccharolobus_islandicus_L.D.8.5	NC_013769.1		3_51	41	TTG-ACCGTTTTCATTTT-TCTTTCACAATACTATCTATG	4	41	40	2	4	34	85000	0.007	NC_034624.1	Sulfolobus islandicus rod-shaped virus 11, partial genome
Saccharolobus_islandicus_L.D.8.5	NC_013769.1		2_32	37	AGATCCATATAAATTTCATTTATTCCTTTTTCAAA	1	35	35	0	3	32	91429	8.89e-06	NC_004086.1	Sulfolobus islandicus rod-shaped virus 2, complete genome
Saccharolobus_islandicus_L.D.8.5	NC_013769.1		3_22	43	TTTGAAAAACATAAAATAGA-CTTGAATACTGCACAGTCATAT	1	42	43	2	3	38	88372	3.53e-06	NC_004086.1	Sulfolobus islandicus rod-shaped virus 2, complete genome
Saccharolobus_islandicus_L.D.8.5	NC_013769.1		2_7	39	ATAAATCTAGGAAATGCTGAAAGTGAGCTTAGAAAA	1	36	36	0	4	32	88889	1.31e-04	NC_004086.1	Sulfolobus islandicus rod-shaped virus 2, complete genome
Saccharolobus_islandicus_L.D.8.5	NC_013769.1		4_2	36	TTTATGAACTTTTGAATAATCTAGCTTTTTATTCGT	1	36	36	0	4	32	88889	1.07e-04	NC_004086.1	Sulfolobus islandicus rod-shaped virus 2, complete genome
Saccharolobus_islandicus_L.D.8.5	NC_013769.1		4_23	36	TTATCTACAACTACATAATCAAAATCTAATTCTTCT	1	36	36	0	4	32	88889	1.07e-04	NC_004086.1	Sulfolobus islandicus rod-shaped virus 2, complete genome
Saccharolobus_islandicus_L.D.8.5	NC_013769.1		2_48	42	ATTTAAATTCTATAATTAATAGCGGATTTGCTTTAGACGTA	2	42	41	0	5	36	87805	1.21e-05	NC_004086.1	Sulfolobus islandicus rod-shaped virus 2, complete genome
Saccharolobus_islandicus_L.D.8.5	NC_013769.1		4_21	36	TTCGTTTTTTGAACAATATAGATCAAAAGTT	1	31	31	0	2	29	93548	2.97e-05	NC_034628.1	Sulfolobus islandicus rod-shaped virus 4, partial genome
Saccharolobus_islandicus_L.D.8.5	NC_013769.1		4_22	36	TTCGTTTTTTGAACAATATAGATCAAAAGTT	1	31	31	0	2	29	93548	2.97e-05	NC_034628.1	Sulfolobus islandicus rod-shaped virus 4, partial genome
Saccharolobus_islandicus_L.D.8.5	NC_013769.1		2_7	39	TAAATCTAGGAAATGCTGAAAGTGAGCTTAGAAAATTA	2	39	38	0	2	36	94737	4.70e-09	NC_034628.1	Sulfolobus islandicus rod-shaped virus 4, partial genome
Saccharolobus_islandicus_L.D.8.5	NC_013769.1		4_19	31	TATGAAATTCCTGCATTATCATTTTATCAAT	1	31	31	0	2	29	93548	2.06e-05	NC_034628.1	Sulfolobus islandicus rod-shaped virus 4, partial genome
Saccharolobus_islandicus_L.D.8.5	NC_013769.1		3_96	41	ATTTCAAACCTGACTATAA-TTATTAATTTATAACTACTAA	1	40	41	1	2	38	92683	1.90e-08	NC_034628.1	Sulfolobus islandicus rod-shaped virus 4, partial genome
Saccharolobus_islandicus_L.D.8.5	NC_013769.1		2_31	42	TTTTGCATATCTTTGACTGTATGATCTAGGTGTTCTTCCTTT	1	42	42	0	2	40	95238	3.33e-11	NC_034628.1	Sulfolobus islandicus rod-shaped virus 4, partial genome
Saccharolobus_islandicus_L.D.8.5	NC_013769.1		4_23	36	TATCTACAACTACATAATCAAAATCTAATTCTTCT	2	36	35	0	3	32	91429	8.26e-06	NC_034628.1	Sulfolobus islandicus rod-shaped virus 4, partial genome
Saccharolobus_islandicus_L.D.8.5	NC_013769.1		4_7	36	ATTTTCCACTTTTGCCCGTGATTTTTGTCATAATA	2	36	35	0	4	31	88571	3.84e-04	NC_034628.1	Sulfolobus islandicus rod-shaped virus 4, partial genome
Saccharolobus_islandicus_L.D.8.5	NC_013769.1		4_23	36	TTATCTACAACTACATAATCAAAATCTAATTCTTCT	1	36	36	0	0	36	100000	2.28e-11	NC_034621.1	Sulfolobus islandicus rod-shaped virus 5, partial genome
Saccharolobus_islandicus_L.D.8.5	NC_013769.1		4_31	34	TTTGAAACAAATGCCTCTAAG-CCATTTAATTCAA	1	34	35	2	1	32	91429	2.51e-05	NC_034621.1	Sulfolobus islandicus rod-shaped virus 5, partial genome
Saccharolobus_islandicus_L.D.8.5	NC_013769.1		4_21	36	TTCGTTTTTTGAACAATATAGATCAAAAGTT	1	31	31	0	2	29	93548	2.97e-05	NC_034621.1	Sulfolobus islandicus rod-shaped virus 5, partial genome
Saccharolobus_islandicus_L.D.8.5	NC_013769.1		4_22	36	TTCGTTTTTTGAACAATATAGATCAAAAGTT	1	31	31	0	2	29	93548	2.97e-05	NC_034621.1	Sulfolobus islandicus rod-shaped virus 5, partial genome
Saccharolobus_islandicus_L.D.8.5	NC_013769.1		4_19	31	TATGAAATTCCTGCATTATCATTTTATCAAT	1	31	31	0	2	29	93548	2.06e-05	NC_034621.1	Sulfolobus islandicus rod-shaped virus 5, partial genome
Saccharolobus_islandicus_L.D.8.5	NC_013769.1		2_31	42	TTTTGCATATCTTTGACTGTATGATCTAGGTGTTCTTCCTTT	1	42	42	0	2	40	95238	3.33e-11	NC_034621.1	Sulfolobus islandicus rod-shaped virus 5, partial genome
Saccharolobus_islandicus_L.D.8.5	NC_013769.1		3_107	42	TTCAACTGTTTTCATTTT-TCTTTCACAATACTATCTA	6	42	38	1	4	33	86842	0.002	NC_034621.1	Sulfolobus islandicus rod-shaped virus 5, partial genome
Saccharolobus_islandicus_L.D.8.5	NC_013769.1		2_33	43	ACATCATTTGGAAGTTCTATGTATTCCATAGTTGACATTAA	3	43	41	0	4	37	90244	2.73e-07	NC_034621.1	Sulfolobus islandicus rod-shaped virus 5, partial genome
Saccharolobus_islandicus_L.D.8.5	NC_013769.1		4_7	36	ATTTTCCACTTTTGCCCGTGATTTTTGTCATAATA	2	36	35	0	4	31	88571	3.84e-04	NC_034621.1	Sulfolobus islandicus rod-shaped virus 5, partial genome
Saccharolobus_islandicus_L.D.8.5	NC_013769.1		3_51	41	TTG-ACCGTTTTCATTTT-TCTTTCACAATACTATCTATG	4	41	40	2	4	34	85000	0.007	NC_034621.1	Sulfolobus islandicus rod-shaped virus 5, partial genome
Saccharolobus_islandicus_L.D.8.5	NC_013769.1		2_7	39	ATAAATCTAGGAAATGCTGAAAGTGAGCTTAGAAAATTA	1	39	39	0	4	35	89744	2.83e-06	NC_034621.1	Sulfolobus islandicus rod-shaped virus 5, partial genome
Saccharolobus_islandicus_L.D.8.5	NC_013769.1		2_46	40	TCTTTAAATCCCTATCTTTTTGCATTTCACGAATTTCGCG	1	40	40	0	5	35	87500	3.88e-05	NC_034621.1	Sulfolobus islandicus rod-shaped virus 5, partial genome
Saccharolobus_islandicus_L.D.8.5	NC_013769.1		4_23	36	TTATCTACAACTACATAATCAAAATCTAATTCTTCT	1	36	36	0	0	36	100000	2.28e-11	NC_034627.1	Sulfolobus islandicus rod-shaped virus 6, partial genome
Saccharolobus_islandicus_L.D.8.5	NC_013769.1		4_31	34	TTTGAAACAAATGCCTCTAAG-CCATTTAATTCAA	1	34	35	2	1	32	91429	2.51e-05	NC_034627.1	Sulfolobus islandicus rod-shaped virus 6, partial genome
Saccharolobus_islandicus_L.D.8.5	NC_013769.1		4_21	36	TTCGTTTTTTGAACAATATAGATCAAAAGTT	1	31	31	0	2	29	93548	2.97e-05	NC_034627.1	Sulfolobus islandicus rod-shaped virus 6, partial genome
Saccharolobus_islandicus_L.D.8.5	NC_013769.1		4_22	36	TTCGTTTTTTGAACAATATAGATCAAAAGTT	1	31	31	0	2	29	93548	2.97e-05	NC_034627.1	Sulfolobus islandicus rod-shaped virus 6, partial genome
Saccharolobus_islandicus_L.D.8.5	NC_013769.1		4_19	31	TATGAAATTCCTGCATTATCATTTTATCAAT	1	31	31	0	2	29	93548	2.06e-05	NC_034627.1	Sulfolobus islandicus rod-shaped virus 6, partial genome
Saccharolobus_islandicus_L.D.8.5	NC_013769.1		2_31	42	TTTTGCATATCTTTGACTGTATGATCTAGGTGTTCTTCCTTT	1	42	42	0	2	40	95238	3.33e-11	NC_034627.1	Sulfolobus islandicus rod-shaped virus 6, partial genome
Saccharolobus_islandicus_L.D.8.5	NC_013769.1		3_107	42	TTCAACTGTTTTCATTTT-TCTTTCACAATACTATCTA	6	42	38	1	4	33	86842	0.002	NC_034627.1	Sulfolobus islandicus rod-shaped virus 6, partial genome
Saccharolobus_islandicus_L.D.8.5	NC_013769.1		2_33	43	ACATCATTTGGAAGTTCTATGTATTCCATAGTTGACATTAA	3	43	41	0	4	37	90244	2.73e-07	NC_034627.1	Sulfolobus islandicus rod-shaped virus 6, partial genome
Saccharolobus_islandicus_L.D.8.5	NC_013769.1		4_7	36	ATTTTCCACTTTTGCCCGTGATTTTTGTCATAATA	2	36	35	0	4	31	88571	3.84e-04	NC_034627.1	Sulfolobus islandicus rod-shaped virus 6, partial genome
Saccharolobus_islandicus_L.D.8.5	NC_013769.1		3_51	41	TTG-ACCGTTTTCATTTT-TCTTTCACAATACTATCTATG	4	41	40	2	4	34	85000	0.007	NC_034627.1	Sulfolobus islandicus rod-shaped virus 6, partial genome
Saccharolobus_islandicus_L.D.8.5	NC_013769.1		2_7	39	ATAAATCTAGGAAATGCTGAAAGTGAGCTTAGAAAATTA	1	39	39	0	4	35	89744	2.83e-06	NC_034627.1	Sulfolobus islandicus rod-shaped virus 6, partial genome
Saccharolobus_islandicus_L.D.8.5	NC_013769.1		2_46	40	TCTTTAAATCCCTATCTTTTTGCATTTCACGAATTTCGCG	1	40	40	0	5	35	87500	3.88e-05	NC_034627.1	Sulfolobus islandicus rod-shaped virus 6, partial genome
Saccharolobus_islandicus_L.D.8.5	NC_013769.1		4_23	36	TTATCTACAACTACATAATCAAAATCTAATTCTTCT	1	36	36	0	0	36	100000	2.28e-11	NC_034619.1	Sulfolobus islandicus rod-shaped virus 7, partial genome
Saccharolobus_islandicus_L.D.8.5	NC_013769.1		4_31	34	TTTGAAACAAATGCCTCTAAG-CCATTTAATTCAA	1	34	35	2	1	32	91429	2.51e-05	NC_034619.1	Sulfolobus islandicus rod-shaped virus 7, partial genome
Saccharolobus_islandicus_L.D.8.5	NC_013769.1		2_95	40	TTTTTACTAAACTTAAATATTCTTGAAATTCTTC	5	38	34	2	2	30	88235	0.006	NC_034619.1	Sulfolobus islandicus rod-shaped virus 7, partial genome
Saccharolobus_islandicus_L.D.8.5	NC_013769.1		4_21	36	TTCGTTTTTTGAACAATATAGATCAAAAGTT	1	31	31	0	2	29	93548	2.97e-05	NC_034619.1	Sulfolobus islandicus rod-shaped virus 7, partial genome
Saccharolobus_islandicus_L.D.8.5	NC_013769.1		4_22	36	TTCGTTTTTTGAACAATATAGATCAAAAGTT	1	31	31	0	2	29	93548	2.97e-05	NC_034619.1	Sulfolobus islandicus rod-shaped virus 7, partial genome
Saccharolobus_islandicus_L.D.8.5	NC_013769.1		4_19	31	TATGAAATTCCTGCATTATCATTTTATCAAT	1	31	31	0	2	29	93548	2.06e-05	NC_034619.1	Sulfolobus islandicus rod-shaped virus 7, partial genome
Saccharolobus_islandicus_L.D.8.5	NC_013769.1		2_31	42	TTTTGCATATCTTTGACTGTATGATCTAGGTGTTCTTCCTTT	1	42	42	0	2	40	95238	3.33e-11	NC_034619.1	Sulfolobus islandicus rod-shaped virus 7, partial genome
Saccharolobus_islandicus_L.D.8.5	NC_013769.1		2_33	43	ACATCATTTGGAAGTTCTATGTATTCCATAGTTGACATTAA	3	43	41	0	4	37	90244	2.73e-07	NC_034619.1	Sulfolobus islandicus rod-shaped virus 7, partial genome
Saccharolobus_islandicus_L.D.8.5	NC_013769.1		4_7	36	ATTTTCCACTTTTGCCCGTGATTTTTGTCATAATA	2	36	35	0	4	31	88571	3.84e-04	NC_034619.1	Sulfolobus islandicus rod-shaped virus 7, partial genome
Saccharolobus_islandicus_L.D.8.5	NC_013769.1		2_7	39	ATAAATCTAGGAAATGCTGAAAGTGAGCTTAGAAAATTA	1	39	39	0	4	35	89744	2.83e-06	NC_034619.1	Sulfolobus islandicus rod-shaped virus 7, partial genome
Saccharolobus_islandicus_L.D.8.5	NC_013769.1		2_46	40	TCTTTAAATCCCTATCTTTTTGCATTTCACGAATTTCGCG	1	40	40	0	5	35	87500	3.88e-05	NC_034619.1	Sulfolobus islandicus rod-shaped virus 7, partial genome
Saccharolobus_islandicus_L.D.8.5	NC_013769.1		3_116	39	GTTTTTGCATA-GTTAATATTGGTGATAAAAAAATG	1	35	36	2	2	32	88889	4.73e-04	NC_034623.1	Sulfolobus islandicus rod-shaped virus 8, partial genome
Saccharolobus_islandicus_L.D.8.5	NC_013769.1		4_21	36	TTCGTTTTTTGAACAATATAGATCAAAAGTT	1	31	31	0	3	28	90323	0.001	NC_034623.1	Sulfolobus islandicus rod-shaped virus 8, partial genome
Saccharolobus_islandicus_L.D.8.5	NC_013769.1		4_22	36	TTCGTTTTTTGAACAATATAGATCAAAAGTT	1	31	31	0	3	28	90323	0.001	NC_034623.1	Sulfolobus islandicus rod-shaped virus 8, partial genome
Saccharolobus_islandicus_L.D.8.5	NC_013769.1		4_19	31	TATGAAATTCCTGCATTATCATTTTATCAAT	1	31	31	0	3	28	90323	0.001	NC_034623.1	Sulfolobus islandicus rod-shaped virus 8, partial genome
Saccharolobus_islandicus_L.D.8.5	NC_013769.1		4_1	36	TTAATAGCATCATATGTAGTTGGAGAAGTAGTACAT	1	36	36	0	3	33	91667	2.30e-06	NC_034623.1	Sulfolobus islandicus rod-shaped virus 8, partial genome
Saccharolobus_islandicus_L.D.8.5	NC_013769.1		2_31	42	TTTTGCATATCTTTGACTGTATGATCTAGGTGTTCTTCCTTT	1	42	42	0	4	38	90476	7.21e-08	NC_034623.1	Sulfolobus islandicus rod-shaped virus 8, partial genome
Saccharolobus_islandicus_L.D.8.5	NC_013769.1		2_86	43	TAATTGTAAATTCTGAATGGTCAGCAAATGCTTTTAAAAA	2	41	40	0	5	35	87500	4.57e-05	NC_034623.1	Sulfolobus islandicus rod-shaped virus 8, partial genome
Saccharolobus_islandicus_L.D.8.5	NC_013769.1		4_36	36	TATTACGATAAAAATCACGGACAAAAATGGAAAATT	1	36	36	0	5	31	86111	0.005	NC_034623.1	Sulfolobus islandicus rod-shaped virus 8, partial genome
Saccharolobus_islandicus_L.D.8.5	NC_013769.1		4_7	36	AATTTTCCACTTTTGCCCGTGATTTTTGTCATAATA	1	36	36	0	5	31	86111	0.005	NC_034623.1	Sulfolobus islandicus rod-shaped virus 8, partial genome
Saccharolobus_islandicus_L.D.8.5	NC_013769.1		3_76	39	ATTATTTTCTTTGCCCCTTTAAGCAAAAAATATAATGCA	1	39	39	0	5	34	87179	1.31e-04	NC_034623.1	Sulfolobus islandicus rod-shaped virus 8, partial genome
Saccharolobus_islandicus_L.D.8.5	NC_013769.1		3_68	44	ACTTGTGCAAATCCAAATTCGTCTTGATTCATGCAAAAATTATT	1	44	44	0	5	39	88636	2.87e-07	NC_034623.1	Sulfolobus islandicus rod-shaped virus 8, partial genome
Saccharolobus_islandicus_L.D.8.5	NC_013769.1		3_116	39	GTTTTTGCATA-GTTAATATTGGTGATAAAAAAATG	1	35	36	2	2	32	88889	4.73e-04	NC_034620.1	Sulfolobus islandicus rod-shaped virus 9, partial genome
Saccharolobus_islandicus_L.D.8.5	NC_013769.1		2_48	42	TTAAATTCTATAATTAATAGCGGATTTGCTTTAGACGT	4	41	38	0	3	35	92105	2.59e-07	NC_034620.1	Sulfolobus islandicus rod-shaped virus 9, partial genome
Saccharolobus_islandicus_L.D.8.5	NC_013769.1		4_19	31	TATGAAATTCCTGCATTATCATTTTATCAAT	1	31	31	0	3	28	90323	0.001	NC_034620.1	Sulfolobus islandicus rod-shaped virus 9, partial genome
Saccharolobus_islandicus_L.D.8.5	NC_013769.1		4_1	36	TTAATAGCATCATATGTAGTTGGAGAAGTAGTACAT	1	36	36	0	3	33	91667	2.30e-06	NC_034620.1	Sulfolobus islandicus rod-shaped virus 9, partial genome
Saccharolobus_islandicus_L.D.8.5	NC_013769.1		4_31	34	TTTGAAACAAATGCCTCTAAGCCATTTAATTCAA	1	34	34	0	4	30	88235	0.001	NC_034620.1	Sulfolobus islandicus rod-shaped virus 9, partial genome
Saccharolobus_islandicus_L.D.8.5	NC_013769.1		2_31	42	TTTTGCATATCTTTGACTGTATGATCTAGGTGTTCTTCCTTT	1	42	42	0	4	38	90476	7.21e-08	NC_034620.1	Sulfolobus islandicus rod-shaped virus 9, partial genome
Saccharolobus_islandicus_L.D.8.5	NC_013769.1		3_68	44	ACTTGTGCAAATCCAAATTCGTCTTGATTCATGCAAAAATTATT	1	44	44	0	4	40	90909	6.16e-09	NC_034620.1	Sulfolobus islandicus rod-shaped virus 9, partial genome
Saccharolobus_islandicus_L.D.8.5	NC_013769.1		2_86	43	TAATTGTAAATTCTGAATGGTCAGCAAATGCTTTTAAAAA	2	41	40	0	5	35	87500	4.57e-05	NC_034620.1	Sulfolobus islandicus rod-shaped virus 9, partial genome
Saccharolobus_islandicus_L.D.8.5	NC_013769.1		4_36	36	TATTACGATAAAAATCACGGACAAAAATGGAAAATT	1	36	36	0	5	31	86111	0.005	NC_034620.1	Sulfolobus islandicus rod-shaped virus 9, partial genome
Saccharolobus_islandicus_L.D.8.5	NC_013769.1		4_7	36	AATTTTCCACTTTTGCCCGTGATTTTTGTCATAATA	1	36	36	0	5	31	86111	0.005	NC_034620.1	Sulfolobus islandicus rod-shaped virus 9, partial genome
Saccharolobus_islandicus_L.D.8.5	NC_013769.1		3_76	39	ATTATTTTCTTTGCCCCTTTAAGCAAAAAATATAATGCA	1	39	39	0	5	34	87179	1.31e-04	NC_034620.1	Sulfolobus islandicus rod-shaped virus 9, partial genome
Saccharolobus_islandicus_L.D.8.5	NC_013769.1		2_7	39	ATAAATCTAGGAAATGCTGAAAGTGAGCTTAGAAAA	1	36	36	0	3	33	91667	2.83e-06	NC_030884.1	Sulfolobus islandicus rudivirus 3 isolate SIRV3, complete genome
Saccharolobus_islandicus_L.D.8.5	NC_013769.1		4_19	31	TATGAAATTCCTGCATTATCATTTTATCAAT	1	31	31	0	3	28	90323	0.001	NC_030884.1	Sulfolobus islandicus rudivirus 3 isolate SIRV3, complete genome
Saccharolobus_islandicus_L.D.8.5	NC_013769.1		3_22	43	TTTGAAAAACATAAAATAGA-CTTGAATACTGCACAGTCATAT	1	42	43	2	3	38	88372	3.53e-06	NC_030884.1	Sulfolobus islandicus rudivirus 3 isolate SIRV3, complete genome
Saccharolobus_islandicus_L.D.8.5	NC_013769.1		4_21	36	TTCGTTTTTTGAACAATATAGATCAAAAGTTTC	1	33	33	0	4	29	87879	0.005	NC_030884.1	Sulfolobus islandicus rudivirus 3 isolate SIRV3, complete genome
Saccharolobus_islandicus_L.D.8.5	NC_013769.1		4_22	36	TTCGTTTTTTGAACAATATAGATCAAAAGTTTC	1	33	33	0	4	29	87879	0.005	NC_030884.1	Sulfolobus islandicus rudivirus 3 isolate SIRV3, complete genome
Saccharolobus_islandicus_L.D.8.5	NC_013769.1		2_32	37	AGATCCATATAAATTTCATTTATTCCTTTTTCAAA	1	35	35	0	4	31	88571	4.14e-04	NC_030884.1	Sulfolobus islandicus rudivirus 3 isolate SIRV3, complete genome
Saccharolobus_islandicus_L.D.8.5	NC_013769.1		3_97	39	ATTGTAATTGGTGTAATAAATGGAG-TAAGAAATTGTGTA	1	39	40	2	4	34	85000	0.006	NC_030884.1	Sulfolobus islandicus rudivirus 3 isolate SIRV3, complete genome
Saccharolobus_islandicus_L.D.8.5	NC_013769.1		2_48	42	TTAAATTCTATAATTAATAGCGGATTTGCTTTAGACGT	4	41	38	0	5	33	86842	5.62e-04	NC_030884.1	Sulfolobus islandicus rudivirus 3 isolate SIRV3, complete genome
Saccharolobus_islandicus_L.D.8.5	NC_013769.1		4_2	36	TTTATGAACTTTTGAATAATCTAGCTTTTTATTCGT	1	36	36	0	5	31	86111	0.005	NC_030884.1	Sulfolobus islandicus rudivirus 3 isolate SIRV3, complete genome
Saccharolobus_islandicus_L.D.8.5	NC_013769.1		4_23	36	TTATCTACAACTACATAATCAAAATCTAATTCTTCT	1	36	36	0	5	31	86111	0.005	NC_030884.1	Sulfolobus islandicus rudivirus 3 isolate SIRV3, complete genome
Saccharolobus_islandicus_L.D.8.5	NC_013769.1		4_36	36	TATTACGATAAAAATCACGGACAAAAATGGAAAATT	1	36	36	0	5	31	86111	0.005	NC_030884.1	Sulfolobus islandicus rudivirus 3 isolate SIRV3, complete genome
Saccharolobus_islandicus_L.D.8.5	NC_013769.1		1_5	39	TTTCTAACGTTTTCAGTAGGGTTTACTCTAATTTCGCTA	1	39	39	0	3	36	92308	6.07e-08	NC_023585.1	Sulfolobus monocaudavirus SMV1 complete genome
Saccharolobus_islandicus_L.D.8.5	NC_013769.1		1_3	41	GCATATGTTGCGAACATGGCTGTGTCTTCAAACCCGTTC	3	41	39	0	4	35	89744	3.18e-06	NC_023585.1	Sulfolobus monocaudavirus SMV1 complete genome
Saccharolobus_islandicus_L.D.8.5	NC_013769.1		2_101	44	ACGATAGGAATAGCAGAGATTGCTACAAATATGGCACCGTCGAC	1	44	44	0	4	40	90909	6.16e-09	NC_023585.1	Sulfolobus monocaudavirus SMV1 complete genome
Saccharolobus_islandicus_L.D.8.5	NC_013769.1		2_100	42	ATCATCTTTTTGACCTTTGCTAGCTGTGCCAATAATTCT	4	42	39	0	5	34	87179	1.56e-04	NC_023585.1	Sulfolobus monocaudavirus SMV1 complete genome
Saccharolobus_islandicus_L.D.8.5	NC_013769.1		2_101	44	AGGAATAGCAGAGATTGCTACAAATATGGCACCGTCGAC	6	44	39	0	2	37	94872	1.71e-09	NC_029103.1	Sulfolobus monocaudavirus SMV3, complete genome
Saccharolobus_islandicus_L.D.8.5	NC_013769.1		2_100	42	ATCATCTTTTTGACCTTTGCTAGCTGTGCCAATAATTC	4	41	38	0	5	33	86842	5.62e-04	NC_029103.1	Sulfolobus monocaudavirus SMV3, complete genome
Saccharolobus_islandicus_L.D.8.5	NC_013769.1		1_3	41	GCATATGTTGCGAACATGGCTGTGTCTTCAAACCCGTTC	3	41	39	0	5	34	87179	1.48e-04	NC_029103.1	Sulfolobus monocaudavirus SMV3, complete genome
Saccharolobus_islandicus_L.D.8.5	NC_013769.1		2_101	44	AGGAATAGCAGAGATTGCTACAAATATGGCACCGTCGAC	6	44	39	0	2	37	94872	1.71e-09	NC_029011.1	Sulfolobus monocaudavirus SMV4, complete genome
Saccharolobus_islandicus_L.D.8.5	NC_013769.1		1_5	39	TTTCTAACGTTTTCAGTAGGGTTTACTCTAATTTCGCTA	1	39	39	0	3	36	92308	6.07e-08	NC_029011.1	Sulfolobus monocaudavirus SMV4, complete genome
Saccharolobus_islandicus_L.D.8.5	NC_013769.1		1_3	41	GCATATGTTGCGAACATGGCTGTGTCTTCAAACCCGTTC	3	41	39	0	5	34	87179	4.11e-05	NC_029011.1	Sulfolobus monocaudavirus SMV4, complete genome
Saccharolobus_islandicus_L.D.8.5	NC_013769.1		4_12	40	TTCATAGCAGAATCCACGTTTTTTATCCCAAATCTA-AAAA	1	40	41	1	3	37	90244	8.35e-07	NC_014099.1	Sulfolobus turreted icosahedral virus 2, complete genome
Saccharolobus_islandicus_L.D.8.5	NC_013769.1		4_12	40	TTCATAGCAGAATCCACGTTTTTTATCC-CAAATCTAAAAA	1	40	41	1	2	38	92683	1.79e-08	NC_005892.1	Sulfolobus turreted icosahedral virus, complete genome
--------------------------------------
Saccharolobus_islandicus_L.S.2.15	NC_012589.1	122	2_36	40	GCTTTTTTCACGATTTCAAAATTTATCCCGTGAAATAC	3	40	38	0	5	33	86842	5.02e-04	NC_029314.1	Acidianus rod-shaped virus 2 strain ARV2, complete genome
Saccharolobus_islandicus_L.S.2.15	NC_012589.1		3_78	43	GCAAAATGCTTAATACCTCTAATTTACTT-CTGTCGTCTAACA	1	42	43	2	3	38	88372	3.53e-06	NC_029316.1	Acidianus tailed spindle virus isolate 1, complete genome
Saccharolobus_islandicus_L.S.2.15	NC_012589.1		3_20	40	TCAATTTTAAGAGCTTTAGTGGAACTAATTCAACAAAAA	1	39	39	0	5	34	87179	1.40e-04	NC_025375.1	Stygiolobus rod-shaped virus, complete genome
Saccharolobus_islandicus_L.S.2.15	NC_012589.1		3_95	39	TCCTCATTTCCATCAATAAGTCTTAACCAGTATCT	3	37	35	0	2	33	94286	2.18e-07	NC_029027.1	Sulfolobales virus YNP1 strain SYV1, complete genome
Saccharolobus_islandicus_L.S.2.15	NC_012589.1		2_116	39	TTCTTATGAAAGTCCTAGTTGTAGACCTCGATAA	6	39	34	0	3	31	91176	3.66e-05	NC_029027.1	Sulfolobales virus YNP1 strain SYV1, complete genome
Saccharolobus_islandicus_L.S.2.15	NC_012589.1		2_55	42	CCTAAATACAAACTTACCCGCGGATAAGGCACCGCGT	1	37	37	0	3	34	91892	9.33e-07	NC_029027.1	Sulfolobales virus YNP1 strain SYV1, complete genome
Saccharolobus_islandicus_L.S.2.15	NC_012589.1		3_72	40	GTAAGCTGGTAGGTCTGGTTGGTGAAGGGGTTT-ATGTATT	1	40	41	1	3	37	90244	8.35e-07	NC_029027.1	Sulfolobales virus YNP1 strain SYV1, complete genome
Saccharolobus_islandicus_L.S.2.15	NC_012589.1		2_18	39	CTAGTTAGGGAAAAAGTTTAAATACTGGTTTAACAAA	3	39	37	0	4	33	89189	3.66e-05	NC_029027.1	Sulfolobales virus YNP1 strain SYV1, complete genome
Saccharolobus_islandicus_L.S.2.15	NC_012589.1		2_93	40	CGTTTATTCCCTCCTCTAAGTAAATGTACCAGTTACCTA	2	40	39	0	4	35	89744	3.00e-06	NC_029027.1	Sulfolobales virus YNP1 strain SYV1, complete genome
Saccharolobus_islandicus_L.S.2.15	NC_012589.1		3_55	40	TTACCAGAACGGGCAACCCATGATAGTAAACGACCCCAT	2	40	39	0	5	34	87179	1.40e-04	NC_029027.1	Sulfolobales virus YNP1 strain SYV1, complete genome
Saccharolobus_islandicus_L.S.2.15	NC_012589.1		3_72	40	CTGGTAGGTCTGGTTGGTGAAGGGGTTTATGTATT	6	40	35	0	4	31	88571	5.02e-04	NC_028992.1	Sulfolobales Virus YNP2 strain SYV2, complete genome
Saccharolobus_islandicus_L.S.2.15	NC_012589.1		2_55	42	TAAATACAAACTTACCCGCGGATAAGGCACCGCGTCT	3	39	37	0	4	33	89189	4.34e-05	NC_028992.1	Sulfolobales Virus YNP2 strain SYV2, complete genome
Saccharolobus_islandicus_L.S.2.15	NC_012589.1		2_1	39	TACACCGATAGGAGATTTGAAAGGTTCTTTTCCTCACT	1	38	38	0	5	33	86842	4.73e-04	NC_028992.1	Sulfolobales Virus YNP2 strain SYV2, complete genome
Saccharolobus_islandicus_L.S.2.15	NC_012589.1		2_3	40	AAATATAATTGTTGAGAATTAGAAAGTGGATTATTAT	1	37	37	0	3	34	91892	8.35e-07	NC_004087.1	Sulfolobus islandicus rod-shaped virus 1, complete genome
Saccharolobus_islandicus_L.S.2.15	NC_012589.1		3_96	43	AATCATAAATGTAGTAGTTTTTCCAGTTCCTCTGTTAGA	5	43	39	0	4	35	89744	3.53e-06	NC_004087.1	Sulfolobus islandicus rod-shaped virus 1, complete genome
Saccharolobus_islandicus_L.S.2.15	NC_012589.1		2_121	41	TTCTTTAATTTCTTAGCTAAATCAATTAGAAAATTCAC	4	41	38	0	4	34	89474	1.14e-05	NC_004087.1	Sulfolobus islandicus rod-shaped virus 1, complete genome
Saccharolobus_islandicus_L.S.2.15	NC_012589.1		2_100	40	GAGGAATTTGGATATTCTCAAGTGGAGATGGTAAAACTG	2	40	39	0	5	34	87179	1.40e-04	NC_004087.1	Sulfolobus islandicus rod-shaped virus 1, complete genome
Saccharolobus_islandicus_L.S.2.15	NC_012589.1		3_20	40	TCAATTTTAAGAGCTTTAGTGGAACTAATTCAACAAAAA	1	39	39	0	5	34	87179	1.40e-04	NC_004087.1	Sulfolobus islandicus rod-shaped virus 1, complete genome
Saccharolobus_islandicus_L.S.2.15	NC_012589.1		3_34	40	TTATTTCTGTATTCAAATTTGATTTTTTCTTTGTTTCTGA	1	40	40	0	5	35	87500	3.88e-05	NC_004087.1	Sulfolobus islandicus rod-shaped virus 1, complete genome
Saccharolobus_islandicus_L.S.2.15	NC_012589.1		2_47	42	AATTTATATCGCTGGATTTATTGCAACTGCAAATCAACAAAT	1	42	42	0	5	37	88095	3.36e-06	NC_004087.1	Sulfolobus islandicus rod-shaped virus 1, complete genome
Saccharolobus_islandicus_L.S.2.15	NC_012589.1		2_4	38	TATTCAGACAAGACCGCT-GAAACTTGTTCATTTAC	1	35	36	2	2	32	88889	4.43e-04	NC_034625.1	Sulfolobus islandicus rod-shaped virus 10, partial genome
Saccharolobus_islandicus_L.S.2.15	NC_012589.1		3_34	40	TTATTTCTGTATTCAAATTTGATTTTTTCTTTGTT-TCTGA	1	40	41	2	2	37	90244	8.35e-07	NC_034625.1	Sulfolobus islandicus rod-shaped virus 10, partial genome
Saccharolobus_islandicus_L.S.2.15	NC_012589.1		2_69	42	CGATAATTAGTAGCAATTGTAATAAAATAAGTGTAA	4	39	36	0	3	33	91667	3.36e-06	NC_034625.1	Sulfolobus islandicus rod-shaped virus 10, partial genome
Saccharolobus_islandicus_L.S.2.15	NC_012589.1		2_121	41	TCATTCTTTAATTTCTTAGCTAAATCAATTAGAAAA	1	36	36	0	3	33	91667	3.18e-06	NC_034625.1	Sulfolobus islandicus rod-shaped virus 10, partial genome
Saccharolobus_islandicus_L.S.2.15	NC_012589.1		2_24	40	TAAATTTACATTTTTAACAATTTCTTGATAAGCTTTTT	3	40	38	0	4	34	89474	1.08e-05	NC_034625.1	Sulfolobus islandicus rod-shaped virus 10, partial genome
Saccharolobus_islandicus_L.S.2.15	NC_012589.1		2_100	40	GAGGAATTTGGATATTCTCAAGTGGAGATGGTAAAACTG	2	40	39	0	4	35	89744	3.00e-06	NC_034625.1	Sulfolobus islandicus rod-shaped virus 10, partial genome
Saccharolobus_islandicus_L.S.2.15	NC_012589.1		2_47	42	AATTTATATCGCTGGATTTATTGCAACTGCAAATCAACAAAT	1	42	42	0	4	38	90476	7.21e-08	NC_034625.1	Sulfolobus islandicus rod-shaped virus 10, partial genome
Saccharolobus_islandicus_L.S.2.15	NC_012589.1		3_36	44	ATCATATTTACTAGAGCCGGACCTCCACCAAGTCTATT	4	41	38	0	5	33	86842	6.21e-04	NC_034625.1	Sulfolobus islandicus rod-shaped virus 10, partial genome
Saccharolobus_islandicus_L.S.2.15	NC_012589.1		3_20	40	TCAATTTTAAGAGCTTTAGTGGAACTAATTCAACA-AAAA	1	39	40	1	5	34	85000	0.006	NC_034625.1	Sulfolobus islandicus rod-shaped virus 10, partial genome
Saccharolobus_islandicus_L.S.2.15	NC_012589.1		3_4	41	TGCCTTGCTAAACTTACATGGTAATTTATAATTTTTGGAAA	1	41	41	0	5	36	87805	1.14e-05	NC_034625.1	Sulfolobus islandicus rod-shaped virus 10, partial genome
Saccharolobus_islandicus_L.S.2.15	NC_012589.1		2_47	42	TATATCGCTGGATTTATTGCAACTGCAAATCAACAAAT	5	42	38	0	2	36	94737	5.58e-09	NC_034624.1	Sulfolobus islandicus rod-shaped virus 11, partial genome
Saccharolobus_islandicus_L.S.2.15	NC_012589.1		3_20	40	TCAATTTTAAGAGCTTTAGTGGAACTAATTCAACA-AAAA	1	39	40	1	4	35	87500	1.40e-04	NC_034624.1	Sulfolobus islandicus rod-shaped virus 11, partial genome
Saccharolobus_islandicus_L.S.2.15	NC_012589.1		2_80	41	CAATTATTTCATCTTTGCTTTCAGCTCTTAATAATTTAGCA	1	41	41	0	4	37	90244	2.46e-07	NC_034624.1	Sulfolobus islandicus rod-shaped virus 11, partial genome
Saccharolobus_islandicus_L.S.2.15	NC_012589.1		2_121	41	TCATTCTTTAATTTCTTAGCTAAATCAATTAGAAAATT	1	38	38	0	5	33	86842	5.32e-04	NC_034624.1	Sulfolobus islandicus rod-shaped virus 11, partial genome
Saccharolobus_islandicus_L.S.2.15	NC_012589.1		2_47	42	AATTTATATCGCTGGATTTATTGCAACTGCAAATCAACAAAT	1	42	42	0	3	39	92857	1.55e-09	NC_004086.1	Sulfolobus islandicus rod-shaped virus 2, complete genome
Saccharolobus_islandicus_L.S.2.15	NC_012589.1		3_96	43	ATCATAAATGTAGTAGTTTTTCCAGTTCCTCTGTTAGA	6	43	38	0	4	34	89474	1.27e-05	NC_004086.1	Sulfolobus islandicus rod-shaped virus 2, complete genome
Saccharolobus_islandicus_L.S.2.15	NC_012589.1		2_100	40	GAGGAATTTGGATATTCTCAAGTGGAGATGGTAAAACTG	2	40	39	0	4	35	89744	3.00e-06	NC_004086.1	Sulfolobus islandicus rod-shaped virus 2, complete genome
Saccharolobus_islandicus_L.S.2.15	NC_012589.1		3_20	40	TCAATTTTAAGAGCTTTAGTGGAACTAATTCAACAAAAA	1	39	39	0	5	34	87179	1.40e-04	NC_004086.1	Sulfolobus islandicus rod-shaped virus 2, complete genome
Saccharolobus_islandicus_L.S.2.15	NC_012589.1		3_20	40	TCAATTTTAAGAGCTTTAGTGGAACTAATTCAACA-AAAA	1	39	40	1	4	35	87500	1.40e-04	NC_034628.1	Sulfolobus islandicus rod-shaped virus 4, partial genome
Saccharolobus_islandicus_L.S.2.15	NC_012589.1		2_80	41	CAATTATTTCATCTTTGCTTTCAGCTCTTAATAATTTAGCA	1	41	41	0	4	37	90244	2.46e-07	NC_034628.1	Sulfolobus islandicus rod-shaped virus 4, partial genome
Saccharolobus_islandicus_L.S.2.15	NC_012589.1		3_47	42	TATTTTTTGCAATTTTACTAGCTTCAATTTTTGAAA	7	42	36	0	5	31	86111	0.007	NC_034628.1	Sulfolobus islandicus rod-shaped virus 4, partial genome
Saccharolobus_islandicus_L.S.2.15	NC_012589.1		2_121	41	TCATTCTTTAATTTCTTAGCTAAATCAATTAGAAAATT	1	38	38	0	5	33	86842	5.32e-04	NC_034628.1	Sulfolobus islandicus rod-shaped virus 4, partial genome
Saccharolobus_islandicus_L.S.2.15	NC_012589.1		2_47	42	AATTTATATCGCTGGATTTATTGCAACTGCAAATCAACAAAT	1	42	42	0	2	40	95238	3.33e-11	NC_034621.1	Sulfolobus islandicus rod-shaped virus 5, partial genome
Saccharolobus_islandicus_L.S.2.15	NC_012589.1		2_24	40	TAAATTTACATTTTTAACAATTTCTTGATAAGCTTT	3	38	36	0	4	32	88889	1.40e-04	NC_034621.1	Sulfolobus islandicus rod-shaped virus 5, partial genome
Saccharolobus_islandicus_L.S.2.15	NC_012589.1		3_20	40	TCAATTTTAAGAGCTTTAGTGGAACTAATTCAACA-AAAA	1	39	40	1	4	35	87500	1.40e-04	NC_034621.1	Sulfolobus islandicus rod-shaped virus 5, partial genome
Saccharolobus_islandicus_L.S.2.15	NC_012589.1		2_80	41	CAATTATTTCATCTTTGCTTTCAGCTCTTAATAATTTAGCA	1	41	41	0	4	37	90244	2.46e-07	NC_034621.1	Sulfolobus islandicus rod-shaped virus 5, partial genome
Saccharolobus_islandicus_L.S.2.15	NC_012589.1		3_96	43	GAAGAATCATAAATGTAGTAGTTTTTCCAGTTCCTCTGTTAGA	1	43	43	0	4	39	90698	2.11e-08	NC_034621.1	Sulfolobus islandicus rod-shaped virus 5, partial genome
Saccharolobus_islandicus_L.S.2.15	NC_012589.1		2_121	41	TCATTCTTTAATTTCTTAGCTAAATCAATTAGAAAATT	1	38	38	0	5	33	86842	5.32e-04	NC_034621.1	Sulfolobus islandicus rod-shaped virus 5, partial genome
Saccharolobus_islandicus_L.S.2.15	NC_012589.1		2_42	40	AATATGCAATAATGACCTAATAGAATTAAAAACTATTA	1	38	38	0	5	33	86842	5.02e-04	NC_034621.1	Sulfolobus islandicus rod-shaped virus 5, partial genome
Saccharolobus_islandicus_L.S.2.15	NC_012589.1		2_47	42	AATTTATATCGCTGGATTTATTGCAACTGCAAATCAACAAAT	1	42	42	0	2	40	95238	3.33e-11	NC_034627.1	Sulfolobus islandicus rod-shaped virus 6, partial genome
Saccharolobus_islandicus_L.S.2.15	NC_012589.1		2_24	40	TAAATTTACATTTTTAACAATTTCTTGATAAGCTTT	3	38	36	0	4	32	88889	1.40e-04	NC_034627.1	Sulfolobus islandicus rod-shaped virus 6, partial genome
Saccharolobus_islandicus_L.S.2.15	NC_012589.1		3_20	40	TCAATTTTAAGAGCTTTAGTGGAACTAATTCAACA-AAAA	1	39	40	1	4	35	87500	1.40e-04	NC_034627.1	Sulfolobus islandicus rod-shaped virus 6, partial genome
Saccharolobus_islandicus_L.S.2.15	NC_012589.1		2_80	41	CAATTATTTCATCTTTGCTTTCAGCTCTTAATAATTTAGCA	1	41	41	0	4	37	90244	2.46e-07	NC_034627.1	Sulfolobus islandicus rod-shaped virus 6, partial genome
Saccharolobus_islandicus_L.S.2.15	NC_012589.1		3_96	43	GAAGAATCATAAATGTAGTAGTTTTTCCAGTTCCTCTGTTAGA	1	43	43	0	4	39	90698	2.11e-08	NC_034627.1	Sulfolobus islandicus rod-shaped virus 6, partial genome
Saccharolobus_islandicus_L.S.2.15	NC_012589.1		2_121	41	TCATTCTTTAATTTCTTAGCTAAATCAATTAGAAAATT	1	38	38	0	5	33	86842	5.32e-04	NC_034627.1	Sulfolobus islandicus rod-shaped virus 6, partial genome
Saccharolobus_islandicus_L.S.2.15	NC_012589.1		2_42	40	AATATGCAATAATGACCTAATAGAATTAAAAACTATTA	1	38	38	0	5	33	86842	5.02e-04	NC_034627.1	Sulfolobus islandicus rod-shaped virus 6, partial genome
Saccharolobus_islandicus_L.S.2.15	NC_012589.1		2_47	42	AATTTATATCGCTGGATTTATTGCAACTGCAAATCAACAAAT	1	42	42	0	2	40	95238	3.33e-11	NC_034619.1	Sulfolobus islandicus rod-shaped virus 7, partial genome
Saccharolobus_islandicus_L.S.2.15	NC_012589.1		2_24	40	TAAATTTACATTTTTAACAATTTCTTGATAAGCTTT	3	38	36	0	4	32	88889	1.40e-04	NC_034619.1	Sulfolobus islandicus rod-shaped virus 7, partial genome
Saccharolobus_islandicus_L.S.2.15	NC_012589.1		3_20	40	TCAATTTTAAGAGCTTTAGTGGAACTAATTCAACA-AAAA	1	39	40	1	4	35	87500	1.40e-04	NC_034619.1	Sulfolobus islandicus rod-shaped virus 7, partial genome
Saccharolobus_islandicus_L.S.2.15	NC_012589.1		2_80	41	CAATTATTTCATCTTTGCTTTCAGCTCTTAATAATTTAGCA	1	41	41	0	4	37	90244	2.46e-07	NC_034619.1	Sulfolobus islandicus rod-shaped virus 7, partial genome
Saccharolobus_islandicus_L.S.2.15	NC_012589.1		3_96	43	GAAGAATCATAAATGTAGTAGTTTTTCCAGTTCCTCTGTTAGA	1	43	43	0	4	39	90698	2.11e-08	NC_034619.1	Sulfolobus islandicus rod-shaped virus 7, partial genome
Saccharolobus_islandicus_L.S.2.15	NC_012589.1		2_42	40	AATATGCAATAATGACCTAATAGAATTAAAAACTATTA	1	38	38	0	5	33	86842	5.02e-04	NC_034619.1	Sulfolobus islandicus rod-shaped virus 7, partial genome
Saccharolobus_islandicus_L.S.2.15	NC_012589.1		2_121	41	TCATTCTTTAATTTCTTAGCTAAATCAATTAGAAAATTCA	1	40	40	0	5	35	87500	4.11e-05	NC_034619.1	Sulfolobus islandicus rod-shaped virus 7, partial genome
Saccharolobus_islandicus_L.S.2.15	NC_012589.1		2_36	40	TTTTTC-ACGATTTCAAAATTTATCCCGTG-AAA	6	37	34	2	2	30	88235	0.006	NC_034623.1	Sulfolobus islandicus rod-shaped virus 8, partial genome
Saccharolobus_islandicus_L.S.2.15	NC_012589.1		3_96	43	AATCATAAATGTAGTAGTTTTTCCAGTTCCTCTGTTAGA	5	43	39	0	2	37	94872	1.63e-09	NC_034623.1	Sulfolobus islandicus rod-shaped virus 8, partial genome
Saccharolobus_islandicus_L.S.2.15	NC_012589.1		2_4	38	TATTCAGACAAGACCGCT-GAAACTTGTTCATTTAC	1	35	36	2	2	32	88889	4.43e-04	NC_034623.1	Sulfolobus islandicus rod-shaped virus 8, partial genome
Saccharolobus_islandicus_L.S.2.15	NC_012589.1		2_42	40	AATATGCAATAATGACCTAATAGAATTAAAAACTATTA	1	38	38	0	3	35	92105	2.32e-07	NC_034623.1	Sulfolobus islandicus rod-shaped virus 8, partial genome
Saccharolobus_islandicus_L.S.2.15	NC_012589.1		2_47	42	AATTTATATCGCTGGATTTATTGCAACTGCAAATCAACAAAT	1	42	42	0	3	39	92857	1.55e-09	NC_034623.1	Sulfolobus islandicus rod-shaped virus 8, partial genome
Saccharolobus_islandicus_L.S.2.15	NC_012589.1		3_46	39	TACTTCGTTTAAAAAGTCAACTGATGTCTCTGCGAAA	1	37	37	1	4	32	86486	0.006	NC_034623.1	Sulfolobus islandicus rod-shaped virus 8, partial genome
Saccharolobus_islandicus_L.S.2.15	NC_012589.1		2_69	42	CGATAATTAGTAGCAATTGTAATAAAATAAGTGTAA	4	39	36	0	5	31	86111	0.007	NC_034623.1	Sulfolobus islandicus rod-shaped virus 8, partial genome
Saccharolobus_islandicus_L.S.2.15	NC_012589.1		2_24	40	TAAATTTACATTTTTAACAATTTCTTGATAAGCTTTTT	3	40	38	0	5	33	86842	5.02e-04	NC_034623.1	Sulfolobus islandicus rod-shaped virus 8, partial genome
Saccharolobus_islandicus_L.S.2.15	NC_012589.1		3_20	40	TCAATTTTAAGAGCTTTAGTGGAACTAATTCAACA-AAAA	1	39	40	1	5	34	85000	0.006	NC_034623.1	Sulfolobus islandicus rod-shaped virus 8, partial genome
Saccharolobus_islandicus_L.S.2.15	NC_012589.1		2_36	40	TTTTTC-ACGATTTCAAAATTTATCCCGTG-AAA	6	37	34	2	2	30	88235	0.006	NC_034620.1	Sulfolobus islandicus rod-shaped virus 9, partial genome
Saccharolobus_islandicus_L.S.2.15	NC_012589.1		3_96	43	AATCATAAATGTAGTAGTTTTTCCAGTTCCTCTGTTAGA	5	43	39	0	2	37	94872	1.63e-09	NC_034620.1	Sulfolobus islandicus rod-shaped virus 9, partial genome
Saccharolobus_islandicus_L.S.2.15	NC_012589.1		2_4	38	TATTCAGACAAGACCGCT-GAAACTTGTTCATTTAC	1	35	36	2	2	32	88889	4.43e-04	NC_034620.1	Sulfolobus islandicus rod-shaped virus 9, partial genome
Saccharolobus_islandicus_L.S.2.15	NC_012589.1		2_42	40	AATATGCAATAATGACCTAATAGAATTAAAAACTATTA	1	38	38	0	3	35	92105	2.32e-07	NC_034620.1	Sulfolobus islandicus rod-shaped virus 9, partial genome
Saccharolobus_islandicus_L.S.2.15	NC_012589.1		3_46	39	TACTTCGTTTAAAAAGTCAACTGATGTCTCTGCGAAA	1	37	37	1	4	32	86486	0.006	NC_034620.1	Sulfolobus islandicus rod-shaped virus 9, partial genome
Saccharolobus_islandicus_L.S.2.15	NC_012589.1		2_47	42	AATTTATATCGCTGGATTTATTGCAACTGCAAATCAACAAAT	1	42	42	0	4	38	90476	7.21e-08	NC_034620.1	Sulfolobus islandicus rod-shaped virus 9, partial genome
Saccharolobus_islandicus_L.S.2.15	NC_012589.1		2_69	42	CGATAATTAGTAGCAATTGTAATAAAATAAGTGTAA	4	39	36	0	5	31	86111	0.007	NC_034620.1	Sulfolobus islandicus rod-shaped virus 9, partial genome
Saccharolobus_islandicus_L.S.2.15	NC_012589.1		2_24	40	TAAATTTACATTTTTAACAATTTCTTGATAAGCTTTTT	3	40	38	0	5	33	86842	5.02e-04	NC_034620.1	Sulfolobus islandicus rod-shaped virus 9, partial genome
Saccharolobus_islandicus_L.S.2.15	NC_012589.1		3_20	40	TCAATTTTAAGAGCTTTAGTGGAACTAATTCAACA-AAAA	1	39	40	1	5	34	85000	0.006	NC_034620.1	Sulfolobus islandicus rod-shaped virus 9, partial genome
Saccharolobus_islandicus_L.S.2.15	NC_012589.1		2_122	37	TTTTTATATGCAGCGATGAAAAAAATTGTAAA	3	34	32	0	3	29	90625	4.14e-04	NC_030884.1	Sulfolobus islandicus rudivirus 3 isolate SIRV3, complete genome
Saccharolobus_islandicus_L.S.2.15	NC_012589.1		2_47	42	AATTTATATCGCTGGATTTATTGCAACTGCAAATCAACAAAT	1	42	42	0	3	39	92857	1.55e-09	NC_030884.1	Sulfolobus islandicus rudivirus 3 isolate SIRV3, complete genome
Saccharolobus_islandicus_L.S.2.15	NC_012589.1		3_96	43	AATCATAAATGTAGTAGTTTTTCCAGTTCCTCTGTTAGA	5	43	39	0	4	35	89744	3.53e-06	NC_030884.1	Sulfolobus islandicus rudivirus 3 isolate SIRV3, complete genome
Saccharolobus_islandicus_L.S.2.15	NC_012589.1		2_3	40	AAATATAATTGTTGAGAATTAGAAAGTGGATTATTAT	1	37	37	0	4	33	89189	3.88e-05	NC_030884.1	Sulfolobus islandicus rudivirus 3 isolate SIRV3, complete genome
Saccharolobus_islandicus_L.S.2.15	NC_012589.1		3_34	40	TTATTTCTGTATTCAAATTTGATTTTTTCTTTGTTTCTGA	1	40	40	0	4	36	90000	8.35e-07	NC_030884.1	Sulfolobus islandicus rudivirus 3 isolate SIRV3, complete genome
Saccharolobus_islandicus_L.S.2.15	NC_012589.1		2_121	41	TCATTCTTTAATTTCTTAGCTAAATCAATTAGAAAATTCAC	1	41	41	0	4	37	90244	2.46e-07	NC_030884.1	Sulfolobus islandicus rudivirus 3 isolate SIRV3, complete genome
Saccharolobus_islandicus_L.S.2.15	NC_012589.1		2_24	40	TAAATTTACATTTTTAACAATTTCTTGATAAGCTTTTT	3	40	38	0	5	33	86842	5.02e-04	NC_030884.1	Sulfolobus islandicus rudivirus 3 isolate SIRV3, complete genome
Saccharolobus_islandicus_L.S.2.15	NC_012589.1		3_20	40	TCAATTTTAAGAGCTTTAGTGGAACTAATTCAACAAAAA	1	39	39	0	5	34	87179	1.40e-04	NC_030884.1	Sulfolobus islandicus rudivirus 3 isolate SIRV3, complete genome
Saccharolobus_islandicus_L.S.2.15	NC_012589.1		3_79	41	AAGAGGTATTGAAAGGAAAACGGTGCAAAAACGAAGGAAA	2	41	40	0	0	40	100000	1.89e-13	NC_023585.1	Sulfolobus monocaudavirus SMV1 complete genome
Saccharolobus_islandicus_L.S.2.15	NC_012589.1		2_119	41	TTATTTATCATTTCCAGCCCGTTTGTTGTAGGTGTTGG	4	41	38	0	2	36	94737	5.28e-09	NC_023585.1	Sulfolobus monocaudavirus SMV1 complete genome
Saccharolobus_islandicus_L.S.2.15	NC_012589.1		3_68	40	TGCGATAAGATTAGAAACGTTAGAAACATCAATACC	3	38	36	0	3	33	91667	3.00e-06	NC_023585.1	Sulfolobus monocaudavirus SMV1 complete genome
Saccharolobus_islandicus_L.S.2.15	NC_012589.1		3_7	41	AACATGACAGAAGACCAGAAAAAGCAATTGTTAATGCAAA	2	41	40	0	3	37	92500	1.90e-08	NC_023585.1	Sulfolobus monocaudavirus SMV1 complete genome
Saccharolobus_islandicus_L.S.2.15	NC_012589.1		3_88	41	AAAATGTCTTCTGGGGTCATAGCTTCGTGAGCGAGTACTAT	1	41	41	0	3	38	92683	5.28e-09	NC_023585.1	Sulfolobus monocaudavirus SMV1 complete genome
Saccharolobus_islandicus_L.S.2.15	NC_012589.1		2_29	40	CAGATAAATGCCACACCACCGTTTGACATGAATCAATTT	2	40	39	0	4	35	89744	3.00e-06	NC_023585.1	Sulfolobus monocaudavirus SMV1 complete genome
Saccharolobus_islandicus_L.S.2.15	NC_012589.1		3_19	40	TCCACAATTCTTCTATATCGTCGCTGTAATACGTAAGCAT	1	40	40	0	4	36	90000	8.35e-07	NC_023585.1	Sulfolobus monocaudavirus SMV1 complete genome
Saccharolobus_islandicus_L.S.2.15	NC_012589.1		3_63	40	TACATGGAGAAGCAGTATATTGAACTATCTAGAAAATATT	1	40	40	0	4	36	90000	8.35e-07	NC_023585.1	Sulfolobus monocaudavirus SMV1 complete genome
Saccharolobus_islandicus_L.S.2.15	NC_012589.1		2_31	39	ATGGGGTATCGGAATACGGCTGGCAGATACTCTATAACG	1	39	39	0	5	34	87179	1.31e-04	NC_023585.1	Sulfolobus monocaudavirus SMV1 complete genome
Saccharolobus_islandicus_L.S.2.15	NC_012589.1		2_63	40	TTTCCTCTTCACCTTCCCTTAATTTACTAATACCGTAGTT	1	40	40	0	5	35	87500	3.88e-05	NC_023585.1	Sulfolobus monocaudavirus SMV1 complete genome
Saccharolobus_islandicus_L.S.2.15	NC_012589.1		2_29	40	CAGATAAATGCCACACCACCGTTTGACATGAATCAA	2	37	36	0	3	33	91667	3.00e-06	NC_029020.1	Sulfolobus monocaudavirus SMV2, complete genome
Saccharolobus_islandicus_L.S.2.15	NC_012589.1		3_83	39	TAATGTATGCTGAAACTGGCGGTATTTCCGTGATG	1	35	35	0	3	32	91429	1.02e-05	NC_029103.1	Sulfolobus monocaudavirus SMV3, complete genome
Saccharolobus_islandicus_L.S.2.15	NC_012589.1		3_68	40	TTTGCGATAAGATTAGAAACGTTAGAAACATCAATACC	1	38	38	0	3	35	92105	2.32e-07	NC_029103.1	Sulfolobus monocaudavirus SMV3, complete genome
Saccharolobus_islandicus_L.S.2.15	NC_012589.1		2_115	40	CTTATCCCCACGTAACCAATCTGGCTCCACGAGAATGGAG	1	40	40	0	3	37	92500	1.79e-08	NC_029103.1	Sulfolobus monocaudavirus SMV3, complete genome
Saccharolobus_islandicus_L.S.2.15	NC_012589.1		2_29	40	ACAGATAAATGCCACACCACCGTTTGACATGAATCAATTT	1	40	40	0	4	36	90000	8.35e-07	NC_029103.1	Sulfolobus monocaudavirus SMV3, complete genome
Saccharolobus_islandicus_L.S.2.15	NC_012589.1		2_31	39	ATGGGGTATCGGAATACGGCTGGCAGATACTCTATAACG	1	39	39	0	2	37	94872	1.31e-09	NC_029011.1	Sulfolobus monocaudavirus SMV4, complete genome
Saccharolobus_islandicus_L.S.2.15	NC_012589.1		2_56	43	TCATCGTAACGTTTGATGTACTCAAGCAGATGTTTGAA	5	42	38	0	3	35	92105	2.73e-07	NC_029011.1	Sulfolobus monocaudavirus SMV4, complete genome
Saccharolobus_islandicus_L.S.2.15	NC_012589.1		3_68	40	TGCGATAAGATTAGAAACGTTAGAAACATCAATACC	3	38	36	0	3	33	91667	3.00e-06	NC_029011.1	Sulfolobus monocaudavirus SMV4, complete genome
Saccharolobus_islandicus_L.S.2.15	NC_012589.1		3_7	41	AACATGACAGAAGACCAGAAAAAGCAATTGTTAATGCAAA	2	41	40	0	3	37	92500	1.90e-08	NC_029011.1	Sulfolobus monocaudavirus SMV4, complete genome
Saccharolobus_islandicus_L.S.2.15	NC_012589.1		2_29	40	CAGATAAATGCCACACCACCGTTTGACATGAATCAATTT	2	40	39	0	4	35	89744	3.00e-06	NC_029011.1	Sulfolobus monocaudavirus SMV4, complete genome
Saccharolobus_islandicus_L.S.2.15	NC_012589.1		2_115	40	CTTATCCCCACGTAACCAATCTGGCTCCACGAGAATGGAG	1	40	40	0	4	36	90000	8.35e-07	NC_029011.1	Sulfolobus monocaudavirus SMV4, complete genome
Saccharolobus_islandicus_L.S.2.15	NC_012589.1		2_63	40	TTTCCTCTTCACCTTCCCTTAATTTACTAATACCGTAGTT	1	40	40	0	4	36	90000	8.35e-07	NC_029011.1	Sulfolobus monocaudavirus SMV4, complete genome
Saccharolobus_islandicus_L.S.2.15	NC_012589.1		3_63	40	TACATGGAGAAGCAGTATATTGAACTATCTAGAAAATATT	1	40	40	0	4	36	90000	8.35e-07	NC_029011.1	Sulfolobus monocaudavirus SMV4, complete genome
Saccharolobus_islandicus_L.S.2.15	NC_012589.1		3_88	41	AAAATGTCTTCTGGGGTCATAGCTTCGTGAGCGAGTACTAT	1	41	41	0	4	37	90244	2.46e-07	NC_029011.1	Sulfolobus monocaudavirus SMV4, complete genome
Saccharolobus_islandicus_L.S.2.15	NC_012589.1		3_19	40	TCCACAATTCTTCTATATCGTCGCTGTAATACGTAAGCAT	1	40	40	0	5	35	87500	3.88e-05	NC_029011.1	Sulfolobus monocaudavirus SMV4, complete genome
Saccharolobus_islandicus_L.S.2.15	NC_012589.1		2_17	41	ATGGGTTTGGATAGTTATAGCACTAGTGATCATAGC	3	38	36	0	3	33	91667	3.18e-06	NC_014099.1	Sulfolobus turreted icosahedral virus 2, complete genome
Saccharolobus_islandicus_L.S.2.15	NC_012589.1		3_59	38	TCAACTGCTATCTCCTGAGCTGTAACACGTTCATAT	1	36	36	0	4	32	88889	1.23e-04	NC_014099.1	Sulfolobus turreted icosahedral virus 2, complete genome
Saccharolobus_islandicus_L.S.2.15	NC_012589.1		3_86	41	AGCGGAAGCCTAGAAGCGGATCTCAACAAAAAAGTGTTTGG	1	41	41	0	5	36	87805	1.14e-05	NC_014099.1	Sulfolobus turreted icosahedral virus 2, complete genome
Saccharolobus_islandicus_L.S.2.15	NC_012589.1		2_17	41	GTATGGGTTTGGATAGTTATAGCACTAGTGATCATAGC	1	38	38	0	2	36	94737	5.28e-09	NC_005892.1	Sulfolobus turreted icosahedral virus, complete genome
Saccharolobus_islandicus_L.S.2.15	NC_012589.1		2_64	40	ATTGTCTACAAACAAGCAGATCTAATTATTATGTTTTATA	1	40	40	1	2	37	92500	6.45e-08	NC_005892.1	Sulfolobus turreted icosahedral virus, complete genome
Saccharolobus_islandicus_L.S.2.15	NC_012589.1		2_79	41	CACGATATTCGTAGATCTGCCGCGTACTGGCGTATAAATTA	1	41	41	0	2	39	95122	1.14e-10	NC_005892.1	Sulfolobus turreted icosahedral virus, complete genome
Saccharolobus_islandicus_L.S.2.15	NC_012589.1		3_92	41	CAAAAATATACTCTGTCTTAGAGTTTAAAAATG-TTTCT	1	38	39	2	3	34	87179	5.32e-04	NC_005892.1	Sulfolobus turreted icosahedral virus, complete genome
Saccharolobus_islandicus_L.S.2.15	NC_012589.1		2_16	40	AAAGTAATCGAGATTCCTACTTTCAATGTACCGGCTAGCT	1	40	40	0	5	35	87500	3.88e-05	NC_005892.1	Sulfolobus turreted icosahedral virus, complete genome
--------------------------------------
Saccharolobus_islandicus_M.14.25	NC_012588.1	8	3_59	40	CTAACTTTGCCAACTTGTTCTTTAACTCTTCATTTTC	1	37	37	0	5	32	86486	0.002	NC_013585.1	Acidianus spindle-shaped virus 1, complete genome
Saccharolobus_islandicus_M.14.25	NC_012588.1		1_20	38	ACGAGTTTGTAGAGTTCAAACGTCTGGTTGAGTAT	1	35	35	0	2	33	94286	2.05e-07	NC_029011.1	Sulfolobus monocaudavirus SMV4, complete genome
Saccharolobus_islandicus_M.14.25	NC_012588.1		1_33	39	GAGGTTGGACGGCTAACGAATATCCCGCATTAGGCGGAT	1	39	39	0	5	34	87179	1.31e-04	NC_009986.1	Sulfolobus spindle-shaped virus 4, complete genome
Saccharolobus_islandicus_M.14.25	NC_012588.1		1_2	38	TTTTTCGCTAAAGTGAGTAAATCTAGGTAATGCTT	1	35	35	0	3	32	91429	9.53e-06	NC_011217.1	Sulfolobus spindle-shaped virus 5, complete genome
Saccharolobus_islandicus_M.14.25	NC_012588.1		1_2	38	TTTTTCGCTAAAGTGAGTAAATCTAGGTAATGCTT	1	35	35	0	3	32	91429	9.53e-06	NC_013588.1	Sulfolobus spindle-shaped virus 7, complete genome
Saccharolobus_islandicus_M.14.25	NC_012588.1		3_58	40	GCAGCTCCTCCAATTGCTAAAATTTTGCCCGGTGTTGTGC	1	40	40	0	5	35	87500	3.88e-05	NC_005892.1	Sulfolobus turreted icosahedral virus, complete genome
Saccharolobus_islandicus_M.14.25	NC_012588.1		3_84	40	CTTTCCCGTCTCTAAGGTAACGATATTCCGGGACAATGTA	1	40	40	0	1	39	97500	8.29e-12	NC_005361.1	Sulfolobus virus Kamchatka 1, complete genome
Saccharolobus_islandicus_M.14.25	NC_012588.1		1_2	38	TTTTTCGCTAAAGTGAGTAAATCTAGGTAATGCTTCG	1	37	37	0	4	33	89189	3.43e-05	NC_005361.1	Sulfolobus virus Kamchatka 1, complete genome
--------------------------------------
Saccharolobus_islandicus_M.16.4	NC_012726.1	5	2_22	39	TTCTGTCTCTCAAGATTCAAGATTTGCAAAACACTTA	3	39	37	0	3	34	91892	7.86e-07	NC_009986.1	Sulfolobus spindle-shaped virus 4, complete genome
Saccharolobus_islandicus_M.16.4	NC_012726.1		1_76	39	AAGAATTCCAGTTCCCTACCGGTGTAAGGATTAATCTT	1	38	38	0	5	33	86842	4.73e-04	NC_011217.1	Sulfolobus spindle-shaped virus 5, complete genome
Saccharolobus_islandicus_M.16.4	NC_012726.1		2_22	39	TTCTGTCTCTCAAGATTCAAGATTTGCAAAACACTTA	3	39	37	0	2	35	94595	1.69e-08	NC_013587.1	Sulfolobus spindle-shaped virus 6, complete genome
Saccharolobus_islandicus_M.16.4	NC_012726.1		2_22	39	TGTCTCTCAAGATTCAAGATTTGCAAAACACTTA	6	39	34	0	2	32	94118	7.86e-07	NC_005265.1	Sulfolobus virus 2, complete genome
Saccharolobus_islandicus_M.16.4	NC_012726.1		1_77	40	CGGGTAGTAAAAAGTACGGAACATATCTACATGTCAAAAT	1	40	40	0	0	40	100000	1.78e-13	NC_005361.1	Sulfolobus virus Kamchatka 1, complete genome
--------------------------------------
Saccharolobus_islandicus_M.16.27	NC_012632.1	10	2_35	40	CATATCCTCTCTTCCCTCACCCAATTGAAGAAGAA	1	35	35	0	4	31	88571	5.02e-04	NC_013585.1	Acidianus spindle-shaped virus 1, complete genome
Saccharolobus_islandicus_M.16.27	NC_012632.1		3_10	37	TTCTCTGTTCTGCCATATCGCTATCCAGTAAT	2	33	32	0	3	29	90625	4.14e-04	NC_029316.1	Acidianus tailed spindle virus isolate 1, complete genome
Saccharolobus_islandicus_M.16.27	NC_012632.1		3_1	41	TCATTTTAGACATTGTGTCGAGGAGCATGGACTTGATGTT	1	40	40	0	5	35	87500	4.11e-05	NC_028992.1	Sulfolobales Virus YNP2 strain SYV2, complete genome
Saccharolobus_islandicus_M.16.27	NC_012632.1		2_35	40	CATATCCTCTCTTCCCTCACCCAATTGAAGAAGAA	1	35	35	0	3	32	91429	1.08e-05	NC_009986.1	Sulfolobus spindle-shaped virus 4, complete genome
Saccharolobus_islandicus_M.16.27	NC_012632.1		1_32	38	TCATTTCCGGCTCACCCTAGCCAAATACTCTTTGAAT	2	38	37	0	3	34	91892	7.37e-07	NC_009986.1	Sulfolobus spindle-shaped virus 4, complete genome
Saccharolobus_islandicus_M.16.27	NC_012632.1		1_42	38	TGATTCTCATCTATCTCCTCCTCCAATTCCGCGAGGAC	1	38	38	0	1	37	97368	9.46e-11	NC_013588.1	Sulfolobus spindle-shaped virus 7, complete genome
Saccharolobus_islandicus_M.16.27	NC_012632.1		2_72	40	CGTATTCAATATCATTTTTAATAAGAAAATTAAGAAGGGG	1	40	40	0	4	36	90000	8.35e-07	NC_014099.1	Sulfolobus turreted icosahedral virus 2, complete genome
Saccharolobus_islandicus_M.16.27	NC_012632.1		2_72	40	CGTATTCAATATCATTTTTAATAAGAAAATTAAGAAGGGG	1	40	40	0	5	35	87500	3.88e-05	NC_005892.1	Sulfolobus turreted icosahedral virus, complete genome
Saccharolobus_islandicus_M.16.27	NC_012632.1		2_13	41	CTTGTTCTAACGTCGCATATGCAGAATCTATTAATCCGCGT	1	41	41	0	1	40	97561	2.44e-12	NC_005361.1	Sulfolobus virus Kamchatka 1, complete genome
Saccharolobus_islandicus_M.16.27	NC_012632.1		2_16	39	AGAAGAGGAAAAACTTGTAAGTCAAAATTCAATTTATTT	1	39	39	0	4	35	89744	2.83e-06	NC_005361.1	Sulfolobus virus Kamchatka 1, complete genome
--------------------------------------
Saccharolobus_islandicus_REY15A	NC_017276.1	73	1_15	41	CAAATTCATCAATTACAATTTATATGTTTGTAAGAAAT	1	38	38	0	5	33	86842	5.32e-04	NC_029314.1	Acidianus rod-shaped virus 2 strain ARV2, complete genome
Saccharolobus_islandicus_REY15A	NC_017276.1		2_3	41	TATAATTATCTTTAGTCTTCCATCCATGGTATTTCAGAAAA	1	41	41	0	3	38	92683	5.28e-09	NC_029316.1	Acidianus tailed spindle virus isolate 1, complete genome
Saccharolobus_islandicus_REY15A	NC_017276.1		1_65	45	CTTCTATGCTGTTCTTCTTCGACCCGACTTACATAACCCAA	5	45	41	0	5	36	87805	1.40e-05	NC_029027.1	Sulfolobales virus YNP1 strain SYV1, complete genome
Saccharolobus_islandicus_REY15A	NC_017276.1		1_104	40	TTCCTGTTTATTCTTATCCTTTAGAAATTCCTGCAAAGG	1	39	39	0	2	37	94872	1.39e-09	NC_028992.1	Sulfolobales Virus YNP2 strain SYV2, complete genome
Saccharolobus_islandicus_REY15A	NC_017276.1		2_22	37	TAAGAAATACTGAACCATACATATTATTTCTAG	5	37	33	1	0	32	96970	1.91e-07	NC_004087.1	Sulfolobus islandicus rod-shaped virus 1, complete genome
Saccharolobus_islandicus_REY15A	NC_017276.1		2_54	37	ATTTTGGGT-TGAAAAATAATTATATAATTAATAA	1	34	35	2	1	32	91429	3.20e-05	NC_004087.1	Sulfolobus islandicus rod-shaped virus 1, complete genome
Saccharolobus_islandicus_REY15A	NC_017276.1		1_114	39	AAATTCCAATTAATTCTACACCTTGTAAAAATATTCCAA	1	39	39	0	1	38	97436	2.81e-11	NC_004087.1	Sulfolobus islandicus rod-shaped virus 1, complete genome
Saccharolobus_islandicus_REY15A	NC_017276.1		2_49	40	ATATAATTCTTGTAAG-CCTAACACAATTTTTCTAACTTG	2	40	40	2	1	37	92500	6.45e-08	NC_004087.1	Sulfolobus islandicus rod-shaped virus 1, complete genome
Saccharolobus_islandicus_REY15A	NC_017276.1		2_14	39	TATAATAAATATTATGTATATGGTTTGATTTACTTGTTA	1	39	39	0	2	37	94872	1.31e-09	NC_004087.1	Sulfolobus islandicus rod-shaped virus 1, complete genome
Saccharolobus_islandicus_REY15A	NC_017276.1		1_15	41	CAAATTCATCAATTACAATTTATATGTTTGTAAGAAATTCA	1	41	41	0	2	39	95122	1.14e-10	NC_004087.1	Sulfolobus islandicus rod-shaped virus 1, complete genome
Saccharolobus_islandicus_REY15A	NC_017276.1		2_52	40	AAAATGTTAAACATTCTAAGATCTTGAAAATCTGTTCT	1	38	38	0	3	35	92105	2.32e-07	NC_004087.1	Sulfolobus islandicus rod-shaped virus 1, complete genome
Saccharolobus_islandicus_REY15A	NC_017276.1		1_70	40	GTTAATGATTTCGCTCCTAAAAATCCACTATTTAGACCAG	1	40	40	0	3	37	92500	1.79e-08	NC_004087.1	Sulfolobus islandicus rod-shaped virus 1, complete genome
Saccharolobus_islandicus_REY15A	NC_017276.1		1_49	41	TACAAAATACGAATTCTCTATTATCATCAGTTATAAAAGTT	1	41	41	0	3	38	92683	5.28e-09	NC_004087.1	Sulfolobus islandicus rod-shaped virus 1, complete genome
Saccharolobus_islandicus_REY15A	NC_017276.1		2_17	42	AATGTATACACTTGATAAATTGGAATTATAACTTTCAATCCA	1	42	42	0	3	39	92857	1.55e-09	NC_004087.1	Sulfolobus islandicus rod-shaped virus 1, complete genome
Saccharolobus_islandicus_REY15A	NC_017276.1		2_83	40	GCTCCACCGCCTTTTACCATTCCCTGAATATGATAATA	1	38	38	0	4	34	89474	1.08e-05	NC_004087.1	Sulfolobus islandicus rod-shaped virus 1, complete genome
[truncated: 1,002 more rows]
